# Supplementary material for: catena-Poly[[tetra­aqua­copper(II)]-μ-tri­thionato-κ2 O:O′]
Source: Acta Crystallogr Sect E Struct Rep Online. 2009 Nov 14;65(Pt 12):i89. doi: 10.1107/S1600536809047096 (PMC2972059; doi:10.1107/S1600536809047096)
Supplement: Supplementary file 1 [file e-65-00i89-sup1.cif]

##############################################################################
###                                                                        ###
###        Electronic paper (Acta Crystallographica Section E)             ###
###                                                                        ###
##############################################################################
#                                                                            #
# This CIF contains the data in a paper accepted for publication in Acta     #
# Crystallographica Section E. It conforms to the requirements of Notes      #
# for Authors for Section E, and has been peer reviewed under the auspices   #
# of the IUCr Commission on Journals.                                        #
#                                                                            #
# Full details of the Crystallographic Information File format               #
# are given in the paper "The Crystallographic Information File (CIF):       #
# a New Standard Archive File for Crystallography" by S. R. Hall, F. H.      #
# Allen and I. D. Brown [Acta Cryst. (1991), A47, 655-685].                  #
#                                                                            #
# The current version of the core CIF dictionary is obtainable from          #
# ftp://ftp.iucr.org/pub/cif_core.dic. The current version number is 2.4.    #
#                                                                            #
# Software is freely available for graphical display of the structure(s) in  #
# this CIF.  For information consult the CIF home page http://www.iucr.org/  #
# cif/home.html                                                              #
#                                                                            #
# This file may be used for bona fide research purposes within the           #
# scientific community so long as proper attribution is given to the journal # 
# article from which it was obtained.                                        #
#                                                                            #
##############################################################################
                                             
data_global
_audit_creation_method     SHELXL-97
_journal_date_recd_electronic     2009-11-07
_journal_date_accepted     2009-11-07
_journal_name_full     'Acta Crystallographica, Section E'
_journal_year     2009
_journal_volume     65
_journal_issue     12
_journal_page_first     i89
_journal_page_last     i89
_journal_paper_category     QI
_journal_coeditor_code     HB5217
_publ_contact_author_name     ' Edward RT Tiekink '
_publ_contact_author_address
;
Department of Chemistry, University of Malaya,
50603 Kuala Lumpur, Malaysia
;
_publ_contact_author_email
;
edward.tiekink@gmail.com
;
_publ_contact_author_fax     ' +60 3 7967 4193 '
_publ_contact_author_phone     ' +60 3 7967 4204 '
_publ_section_title
;\
<i>catena</i>-Poly[[tetraaquacopper(II)]-\m-trithionato-\
\k^2^<i>O</i>:<i>O</i>']
;
loop_
    _publ_author_name
    _publ_author_footnote
    _publ_author_address
    'Tiekink, Edward R. T.' .
;
Department of Chemistry, University of Malaya,
50603 Kuala Lumpur, Malaysia
;
_publ_section_synopsis     .
data_I
_audit_creation_method     SHELXL-97
_chemical_name_systematic
;
<i>catena</i>-Poly[[tetraaquacopper(II)]-\m-trithionato-
\k^2^<i>O</i>:<i>O</i>']
;
_chemical_name_common     ?
_chemical_formula_moiety     'Cu H8 O10 S3'
_chemical_formula_sum     'Cu H8 O10 S3'
_chemical_formula_iupac     '[Cu (S3 O6) (H2 O)4]'
_chemical_formula_weight     327.78
_chemical_melting_point     ?
_symmetry_cell_setting     monoclinic
_symmetry_space_group_name_H-M     'P 21/n'
_symmetry_space_group_name_Hall     '-P 2yn'
loop_
    _symmetry_equiv_pos_as_xyz
    'x, y, z'
    '-x+1/2, y+1/2, -z+1/2'
    '-x, -y, -z'
    'x-1/2, -y-1/2, z-1/2'
_cell_length_a     7.18160(10)
_cell_length_b     21.4405(4)
_cell_length_c     7.72860(10)
_cell_angle_alpha     90
_cell_angle_beta     116.0920(10)
_cell_angle_gamma     90
_cell_volume     1068.75(3)
_cell_formula_units_Z     4
_cell_measurement_reflns_used     6028
_cell_measurement_theta_min     3.1
_cell_measurement_theta_max     27.6
_cell_measurement_temperature     100(2)
_exptl_crystal_description     needle
_exptl_crystal_colour     blue
_exptl_crystal_size_max     0.30
_exptl_crystal_size_mid     0.10
_exptl_crystal_size_min     0.05
_exptl_crystal_density_diffrn     2.037
_exptl_crystal_density_meas     ?
_exptl_crystal_density_method     'not measured'
_exptl_crystal_F_000     660
_exptl_absorpt_coefficient_mu     2.660
_exptl_absorpt_correction_type     'multi-scan'
_exptl_absorpt_process_details     '(SADABS; Sheldrick, 1996)'
_exptl_absorpt_correction_T_min     0.911
_exptl_absorpt_correction_T_max     1
_exptl_special_details
;
;
_diffrn_ambient_temperature     100(2)
_diffrn_radiation_type     MoK\a
_diffrn_radiation_wavelength     0.71073
_diffrn_radiation_source     'sealed tube'
_diffrn_radiation_monochromator     'graphite'
_diffrn_measurement_device_type     'Bruker SMART APEXII'
_diffrn_measurement_method     '\f and \w'
_diffrn_detector_area_resol_mean     ?
_diffrn_reflns_number     9081
_diffrn_reflns_av_R_equivalents     0.020
_diffrn_reflns_av_sigmaI/netI     0.017
_diffrn_reflns_theta_min     1.9
_diffrn_reflns_theta_max     27.5
_diffrn_reflns_theta_full     27.5
_diffrn_measured_fraction_theta_max     0.989
_diffrn_measured_fraction_theta_full     0.989
_diffrn_reflns_limit_h_min     -9
_diffrn_reflns_limit_h_max     9
_diffrn_reflns_limit_k_min     -27
_diffrn_reflns_limit_k_max     27
_diffrn_reflns_limit_l_min     -9
_diffrn_reflns_limit_l_max     10
_diffrn_standards_number     0
_diffrn_standards_interval_count     ?
_diffrn_standards_decay_%     '<1'
_refine_special_details
;
Refinement of <i>F</i>^2^ against ALL reflections. The weighted <i>R</i>-factor
<i>wR</i> and goodness of fit <i>S</i> are based on <i>F</i>^2^, conventional
<i>R</i>-factors <i>R</i> are based on <i>F</i>, with <i>F</i> set to zero for
negative <i>F</i>^2^. The threshold expression of <i>F</i>^2^ >
2\s(<i>F</i>^2^) is used only for calculating <i>R</i>-factors(gt) <i>etc</i>.
and is not relevant to the choice of reflections for refinement.
<i>R</i>-factors based on <i>F</i>^2^ are statistically about twice as large
as those based on <i>F</i>, and <i>R</i>- factors based on ALL data will be
even larger.
;
_reflns_number_total     2434
_reflns_number_gt     2291
_reflns_threshold_expression     I>2\s(I)
_refine_ls_structure_factor_coef     Fsqd
_refine_ls_matrix_type     full
_refine_ls_R_factor_all     0.040
_refine_ls_R_factor_gt     0.038
_refine_ls_wR_factor_gt     0.107
_refine_ls_wR_factor_ref     0.108
_refine_ls_goodness_of_fit_ref     1.03
_refine_ls_restrained_S_all     1.03
_refine_ls_number_reflns     2434
_refine_ls_number_parameters     151
_refine_ls_number_restraints     12
_refine_ls_hydrogen_treatment     constr
_refine_ls_weighting_scheme     calc
_refine_ls_weighting_details
          'calc w=1/[\s^2^(Fo^2^)+(0.0493P)^2^+7.019P] where P=(Fo^2^+2Fc^2^)/3'
_atom_sites_solution_hydrogens     geom
_atom_sites_solution_primary     direct
_atom_sites_solution_secondary     difmap
_refine_ls_shift/su_max     0.001
_refine_ls_shift/su_mean     0.000
_refine_diff_density_max     1.47
_refine_diff_density_min     -0.84
_refine_ls_extinction_method     none
_refine_ls_extinction_coef     ?
loop_
    _atom_type_symbol
    _atom_type_description
    _atom_type_scat_dispersion_real
    _atom_type_scat_dispersion_imag
    _atom_type_scat_source
    'H' 'H' 0.0000 0.0000
                         'International Tables Vol C Tables 4.2.6.8 and 6.1.1.4'
    'Cu' 'Cu' 0.3201 1.2651
                         'International Tables Vol C Tables 4.2.6.8 and 6.1.1.4'
    'O' 'O' 0.0106 0.0060
                         'International Tables Vol C Tables 4.2.6.8 and 6.1.1.4'
    'S' 'S' 0.1246 0.1234
                         'International Tables Vol C Tables 4.2.6.8 and 6.1.1.4'
_computing_data_collection     'APEX2 (Bruker, 2007)'
_computing_cell_refinement     'SAINT (Bruker, 2007)'
_computing_data_reduction     'SAINT (Bruker, 2007)'
_computing_structure_solution     'SHELXS86 (Sheldrick, 2008)'
_computing_structure_refinement     'SHELXL97 (Sheldrick, 2008)'
_computing_molecular_graphics     'DIAMOND (Brandenburg, 2006)'
_computing_publication_material     'SHELXL97 (Sheldrick, 2008)'
loop_
    _atom_site_type_symbol
    _atom_site_label
    _atom_site_fract_x
    _atom_site_fract_y
    _atom_site_fract_z
    _atom_site_U_iso_or_equiv
    _atom_site_adp_type
    _atom_site_calc_flag
    _atom_site_refinement_flags
    _atom_site_occupancy
    _atom_site_disorder_assembly
    _atom_site_disorder_group
    Cu Cu 0.19601(7) 0.85880(2) 0.51918(6) 0.01169(14) Uani d . 1 . .
    O O1 0.2615(5) 0.81059(15) 0.3309(5) 0.0268(7) Uani d D 1 . .
    H H1O 0.1475 0.8079 0.2323 0.040 Uiso d D 1 . .
    H H2O 0.3104 0.7753 0.3752 0.040 Uiso d D 1 . .
    O O2 0.2609(5) 0.93801(15) 0.4087(5) 0.0287(7) Uani d D 1 . .
    H H3O 0.3791 0.9353 0.4120 0.043 Uiso d D 1 . .
    H H4O 0.2480 0.9710 0.4611 0.043 Uiso d D 1 . .
    O O3 0.1488(5) 0.90825(15) 0.7159(5) 0.0264(7) Uani d D 1 . .
    H H5O 0.1820 0.9459 0.7188 0.040 Uiso d D 1 . .
    H H6O 0.0233 0.9046 0.6919 0.040 Uiso d D 1 . .
    O O4 0.1007(5) 0.77999(16) 0.6068(5) 0.0293(7) Uani d D 1 . .
    H H7O 0.0526 0.7840 0.6876 0.044 Uiso d D 1 . .
    H H8O 0.0311 0.7547 0.5190 0.044 Uiso d D 1 . .
    S S1 -0.31167(13) 0.90509(4) 0.20735(12) 0.01136(19) Uani d . 1 . .
    S S2 -0.27573(13) 0.94093(4) -0.03534(11) 0.00925(18) Uani d . 1 . .
    S S3 -0.28093(13) 0.85804(4) -0.18661(12) 0.0127(2) Uani d . 1 . .
    O O5 -0.1785(4) 0.85083(12) 0.2738(4) 0.0145(5) Uani d . 1 . .
    O O6 -0.2390(5) 0.95873(13) 0.3340(4) 0.0194(6) Uani d . 1 . .
    O O7 -0.5286(4) 0.89104(14) 0.1427(4) 0.0185(6) Uani d . 1 . .
    O O8 -0.4614(4) 0.82243(13) -0.2060(4) 0.0168(5) Uani d . 1 . .
    O O9 -0.0873(4) 0.82490(13) -0.0809(4) 0.0169(5) Uani d . 1 . .
    O O10 -0.2992(4) 0.88484(15) -0.3653(4) 0.0207(6) Uani d . 1 . .
loop_
    _atom_site_aniso_label
    _atom_site_aniso_U_11
    _atom_site_aniso_U_22
    _atom_site_aniso_U_33
    _atom_site_aniso_U_12
    _atom_site_aniso_U_13
    _atom_site_aniso_U_23
    Cu 0.0123(2) 0.0112(2) 0.0125(2) -0.00021(15) 0.00630(17) 0.00000(15)
    O1 0.0282(16) 0.0247(15) 0.0250(16) 0.0013(13) 0.0094(13) -0.0021(12)
    O2 0.0325(17) 0.0244(16) 0.0334(18) 0.0006(13) 0.0183(15) 0.0002(13)
    O3 0.0279(16) 0.0248(15) 0.0277(16) -0.0018(12) 0.0133(14) -0.0020(12)
    O4 0.0320(17) 0.0271(16) 0.0283(17) -0.0018(13) 0.0130(14) 0.0019(13)
    S1 0.0125(4) 0.0115(4) 0.0101(4) 0.0007(3) 0.0050(3) 0.0010(3)
    S2 0.0132(4) 0.0077(4) 0.0085(4) -0.0006(3) 0.0063(3) 0.0003(3)
    S3 0.0111(4) 0.0163(4) 0.0106(4) 0.0000(3) 0.0047(3) -0.0002(3)
    O5 0.0164(13) 0.0124(12) 0.0133(12) 0.0027(10) 0.0052(10) 0.0026(9)
    O6 0.0286(15) 0.0139(13) 0.0148(13) -0.0004(11) 0.0087(11) -0.0020(10)
    O7 0.0131(13) 0.0269(15) 0.0162(13) 0.0011(11) 0.0071(11) 0.0044(11)
    O8 0.0140(12) 0.0183(13) 0.0173(13) -0.0026(10) 0.0063(10) -0.0024(10)
    O9 0.0137(12) 0.0189(13) 0.0164(13) 0.0031(10) 0.0049(10) -0.0007(10)
    O10 0.0183(13) 0.0321(16) 0.0130(13) 0.0008(12) 0.0081(11) 0.0034(11)
_geom_special_details
;
All s.u.'s (except the s.u. in the dihedral angle between two l.s. planes) are
estimated using the full covariance matrix. The cell s.u.'s are taken into
account individually in the estimation of s.u.'s in distances, angles and
torsion angles; correlations between s.u.'s in cell parameters are only used
when they are defined by crystal symmetry. An approximate (isotropic)
treatment of cell s.u.'s is used for estimating s.u.'s involving l.s. planes.
;
loop_
    _geom_bond_atom_site_label_1
    _geom_bond_atom_site_label_2
    _geom_bond_site_symmetry_2
    _geom_bond_distance
    _geom_bond_publ_flag
    Cu O3 . 2.001(3) y
    Cu O1 . 2.002(3) y
    Cu O2 . 2.045(3) y
    Cu O4 . 2.047(3) y
    Cu O5 . 2.524(3) y
    Cu O8 1_656 2.564(3) y
    O1 H1O . 0.8401 ?
    O1 H2O . 0.8401 ?
    O2 H3O . 0.8401 ?
    O2 H4O . 0.8401 ?
    O3 H5O . 0.8401 ?
    O3 H6O . 0.8401 ?
    O4 H7O . 0.8401 ?
    O4 H8O . 0.8401 ?
    S1 O7 . 1.443(3) ?
    S1 O5 . 1.449(3) ?
    S1 O6 . 1.450(3) ?
    S1 S2 . 2.1450(11) ?
    S2 S3 . 2.1184(12) ?
    S3 O10 . 1.448(3) ?
    S3 O9 . 1.452(3) ?
    S3 O8 . 1.454(3) ?
loop_
    _geom_angle_atom_site_label_1
    _geom_angle_atom_site_label_2
    _geom_angle_atom_site_label_3
    _geom_angle_site_symmetry_1
    _geom_angle_site_symmetry_3
    _geom_angle
    _geom_angle_publ_flag
    O3 Cu O1 . . 176.54(14) ?
    O3 Cu O2 . . 91.32(13) ?
    O1 Cu O2 . . 87.46(13) ?
    O3 Cu O4 . . 89.60(14) ?
    O1 Cu O4 . . 91.95(14) ?
    O2 Cu O4 . . 174.05(14) ?
    Cu O1 H1O . . 104.4 ?
    Cu O1 H2O . . 111.0 ?
    H1O O1 H2O . . 111.9 ?
    Cu O2 H3O . . 110.1 ?
    Cu O2 H4O . . 113.9 ?
    H3O O2 H4O . . 111.5 ?
    Cu O3 H5O . . 112.9 ?
    Cu O3 H6O . . 107.9 ?
    H5O O3 H6O . . 111.2 ?
    Cu O4 H7O . . 118.0 ?
    Cu O4 H8O . . 116.6 ?
    H7O O4 H8O . . 111.9 ?
    O7 S1 O5 . . 113.51(17) ?
    O7 S1 O6 . . 114.36(18) ?
    O5 S1 O6 . . 114.32(16) ?
    O7 S1 S2 . . 107.39(12) ?
    O5 S1 S2 . . 106.44(12) ?
    O6 S1 S2 . . 99.21(12) ?
    S3 S2 S1 . . 101.68(5) ?
    O10 S3 O9 . . 113.18(17) ?
    O10 S3 O8 . . 114.04(17) ?
    O9 S3 O8 . . 113.01(17) ?
    O10 S3 S2 . . 99.54(13) ?
    O9 S3 S2 . . 108.67(12) ?
    O8 S3 S2 . . 107.22(12) ?
loop_
    _geom_torsion_atom_site_label_1
    _geom_torsion_atom_site_label_2
    _geom_torsion_atom_site_label_3
    _geom_torsion_atom_site_label_4
    _geom_torsion_site_symmetry_1
    _geom_torsion_site_symmetry_2
    _geom_torsion_site_symmetry_3
    _geom_torsion_site_symmetry_4
    _geom_torsion
    _geom_torsion_publ_flag
    O7 S1 S2 S3 . . . . -78.83(14) ?
    O5 S1 S2 S3 . . . . 43.05(12) ?
    O6 S1 S2 S3 . . . . 161.92(13) ?
    S1 S2 S3 O10 . . . . 168.90(12) ?
    S1 S2 S3 O9 . . . . -72.54(13) ?
    S1 S2 S3 O8 . . . . 49.91(13) ?
loop_
    _geom_hbond_atom_site_label_D
    _geom_hbond_atom_site_label_H
    _geom_hbond_atom_site_label_A
    _geom_hbond_site_symmetry_A
    _geom_hbond_distance_DH
    _geom_hbond_distance_HA
    _geom_hbond_distance_DA
    _geom_hbond_angle_DHA
    _geom_hbond_publ_flag
    O1 H1o O9 1_555 0.84 2.29 3.080(5) 157 y
    O1 H2o O9 4_676 0.84 2.25 3.071(4) 166 y
    O2 H3o O10 1_656 0.84 2.44 3.079(5) 133 y
    O2 H4o O6 3_576 0.84 2.21 3.026(4) 165 y
    O3 H5o O6 3_576 0.84 2.16 2.987(4) 169 y
    O3 H6o O10 1_556 0.84 2.20 3.037(5) 174 y
    O4 H7o O9 1_556 0.84 2.56 3.383(5) 166 y
    O4 H8o O8 4_676 0.84 2.42 3.149(4) 146 y
