# Supplementary material for: catena-Poly[[tetra­aqua­copper(II)]-μ-tri­thionato-κ2 O:O′]
Source: Acta Crystallogr Sect E Struct Rep Online. 2009 Nov 14;65(Pt 12):i89. doi: 10.1107/S1600536809047096 (PMC2972059; doi:10.1107/S1600536809047096)
Supplement: Supplementary file 2 [file e-65-00i89-Isup2.hkl]

#
# h,k,l, Fc-squared, Fo-squared, sigma(Fo-squared) and status flag
#
data_I
_shelx_title ' cu in P 1 21/n 1'
_shelx_refln_list_code          4
_shelx_F_calc_maximum      256.84
_exptl_crystal_F_000       660.00
_reflns_d_resolution_high  0.7697
 
loop_
 _symmetry_equiv_pos_as_xyz
 'x, y, z'
 '-x+1/2, y+1/2, -z+1/2'
 '-x, -y, -z'
 'x-1/2, -y-1/2, z-1/2'
 
_cell_length_a     7.1816
_cell_length_b    21.4405
_cell_length_c     7.7286
_cell_angle_alpha  90.000
_cell_angle_beta  116.092
_cell_angle_gamma  90.000
 
_shelx_F_squared_multiplier     1.000
 
loop_
 _refln_index_h
 _refln_index_k
 _refln_index_l
 _refln_F_squared_calc
 _refln_F_squared_meas
 _refln_F_squared_sigma
 _refln_observed_status
   2   0   0    64991.45    62857.77    573.86 o
   4   0   0     8861.06     9307.22    156.92 o
   6   0   0       25.90       22.15      8.86 o
   8   0   0     1704.53     1681.23     51.25 o
   1   1   0      150.69      256.00      4.02 o
   2   1   0     9891.78     9346.51    216.40 o
   3   1   0      335.72      289.98      5.30 o
   4   1   0     8318.40     8842.76     86.58 o
   5   1   0     1128.26     1154.36     23.04 o
   6   1   0     4156.68     3989.63     78.78 o
   7   1   0      569.03      588.15     19.30 o
   8   1   0      707.96      714.28     33.85 o
   0   2   0       10.03      186.03      4.43 o
   1   2   0     2087.08     3219.16     41.13 o
   2   2   0     4645.38     5360.81     61.94 o
   3   2   0      522.60      675.14      9.77 o
   4   2   0      914.29     1038.93     10.64 o
   5   2   0      605.70      680.76     23.10 o
   6   2   0        2.87       10.07      5.58 o
   7   2   0      161.28      138.43     10.26 o
   8   2   0       58.98       31.13      8.20 o
   1   3   0      830.12      682.70     27.84 o
   2   3   0     6147.11     6572.37     72.49 o
   3   3   0     5763.30     5911.55     49.85 o
   4   3   0    13666.47    13698.65    134.53 o
   5   3   0      141.45      161.55      7.62 o
   6   3   0     3303.72     3296.96     50.11 o
   7   3   0      131.19      123.13      9.81 o
   8   3   0      955.32      872.94     27.21 o
   0   4   0    65968.55    53856.47    856.75 o
   1   4   0     8307.07     9523.13     88.85 o
   2   4   0    15060.27    14478.12    142.38 o
   3   4   0     7594.92     8760.37    121.81 o
   4   4   0     1321.92     1424.87     16.03 o
   5   4   0       13.81       17.16      5.24 o
   6   4   0     1784.31     1634.41     43.03 o
   7   4   0       10.28       14.51      7.91 o
   8   4   0     2166.31     2225.87     56.00 o
   1   5   0     1998.50     2083.73     22.03 o
   2   5   0      441.36      297.96      4.42 o
   3   5   0      462.42      513.77      8.03 o
   4   5   0     4445.59     3847.38     45.94 o
   5   5   0      309.38      348.66     11.32 o
   6   5   0     2475.39     2362.13     40.03 o
   7   5   0      393.22      432.75     26.26 o
   8   5   0      186.83      233.84     14.32 o
   0   6   0      160.66      197.17      6.22 o
   1   6   0       46.06      354.20     14.32 o
   2   6   0        4.71       35.51      2.35 o
   3   6   0       46.73       95.94      3.93 o
   4   6   0       72.25       15.10      2.94 o
   5   6   0       91.30      134.62      5.32 o
   6   6   0       45.76       53.46      6.06 o
   7   6   0      256.19      327.72     14.98 o
   8   6   0      112.10      129.72     16.45 o
   1   7   0      356.43      468.36      5.30 o
   2   7   0     3744.07     3557.39     28.48 o
   3   7   0     6489.97     6595.18     96.18 o
   4   7   0     2669.74     2620.00     36.83 o
   5   7   0     5332.07     5208.20     51.78 o
   6   7   0        5.42        2.30      4.50 o
   7   7   0      797.68      803.95     30.69 o
   8   7   0      125.87      140.47     17.08 o
   0   8   0       17.67       30.14      2.50 o
   1   8   0       41.04       33.59      1.77 o
   2   8   0      185.30      251.46      4.14 o
   3   8   0     1719.13     1401.18     17.07 o
   4   8   0      216.43      169.03      6.58 o
   5   8   0     1101.94     1115.01     27.97 o
   6   8   0     1902.07     1817.87     27.60 o
   7   8   0     1416.73     1475.84     70.24 o
   8   8   0      922.52      984.57     37.97 o
   1   9   0       97.46      166.44      4.39 o
   2   9   0      412.17      454.15      6.04 o
   3   9   0      222.92      219.19      5.82 o
   4   9   0     2023.12     1969.25     38.39 o
   5   9   0      154.81      141.27      6.01 o
   6   9   0     1716.56     1718.97     36.04 o
   7   9   0       38.32       29.03      7.82 o
   0  10   0     7881.15     9218.95     75.90 o
   1  10   0      869.51     1132.78      9.86 o
   2  10   0    12663.25    13372.54    131.57 o
   3  10   0     1119.80      841.01     11.90 o
   4  10   0     2634.00     2582.54     26.75 o
   5  10   0       13.55       19.92      3.89 o
   6  10   0      366.32      341.93      7.94 o
   7  10   0      413.59      426.65     14.09 o
   1  11   0     1843.33     1908.40     16.72 o
   2  11   0        4.88        6.42      1.88 o
   3  11   0     2138.11     2126.66     20.28 o
   4  11   0      179.97      183.28      8.22 o
   5  11   0     2547.49     2419.64     38.46 o
   6  11   0      913.21      914.90     13.89 o
   7  11   0       41.13       70.99      7.67 o
   0  12   0      841.87      867.59     13.24 o
   1  12   0      818.60      551.62      6.65 o
   2  12   0     2137.69     2156.60     22.07 o
   3  12   0      378.35      429.80      7.91 o
   4  12   0      880.39      893.71     12.20 o
   5  12   0      969.92      973.57     14.74 o
   6  12   0      174.12      204.42      7.31 o
   7  12   0     1331.79     1335.83     25.19 o
   1  13   0     1504.44     1356.02     11.96 o
   2  13   0     1161.34     1179.57     11.83 o
   3  13   0      562.82      489.51      8.58 o
   4  13   0     1194.40     1241.41     18.60 o
   5  13   0      443.58      431.66      9.84 o
   6  13   0     1701.27     1678.00     21.42 o
   7  13   0        1.29        6.96     10.76 o
   0  14   0     3992.42     3744.68     38.53 o
   1  14   0       37.54        4.95      3.00 o
   2  14   0     8365.09     8233.70     57.25 o
   3  14   0        0.51       25.69      3.62 o
   4  14   0      336.31      378.03      8.10 o
   5  14   0      148.62      149.33      6.81 o
   6  14   0        7.19        3.29      5.03 o
   7  14   0      506.45      498.61     27.84 o
   1  15   0      254.49      322.14      6.22 o
   2  15   0     1963.70     1660.39     15.57 o
   3  15   0      451.25      486.09      9.20 o
   4  15   0      979.50      902.95     19.54 o
   5  15   0      989.79      956.30     70.24 o
   6  15   0      431.31      423.17     13.32 o
   0  16   0       68.70       43.98      4.11 o
   1  16   0     3758.44     3627.35     32.98 o
   2  16   0       27.98       40.42      3.16 o
   3  16   0      329.70      326.75      7.79 o
   4  16   0     1112.20     1168.02     31.24 o
   5  16   0        7.97       12.94      6.01 o
   6  16   0      976.89     1046.30     69.29 o
   1  17   0      767.45      810.11     10.28 o
   2  17   0       53.62       63.37      3.56 o
   3  17   0      853.20      790.05     28.51 o
   4  17   0      246.89      281.06      9.35 o
   5  17   0     1436.16     1308.96     26.15 o
   6  17   0      549.68      597.39     38.60 o
   0  18   0     1451.28     1346.88     21.41 o
   1  18   0      362.03      369.32      7.74 o
   2  18   0     2850.57     2668.24     24.99 o
   3  18   0      818.68      791.00     13.75 o
   4  18   0        6.00        6.66      4.23 o
   5  18   0       35.38       25.47      6.99 o
   6  18   0      571.39      605.25     32.59 o
   1  19   0      144.29      149.98      6.33 o
   2  19   0     1829.58     1894.14     34.58 o
   3  19   0      533.71      518.77     15.53 o
   4  19   0     2651.14     2750.94     67.87 o
   5  19   0      582.26      557.27     26.89 o
   6  19   0     1037.78     1100.77     69.60 o
   0  20   0     3968.86     3971.58     54.00 o
   1  20   0      899.15      933.88     13.80 o
   2  20   0     4370.04     4348.18     39.34 o
   3  20   0      469.93      486.35     11.28 o
   4  20   0      508.90      515.09     13.43 o
   5  20   0       42.08       64.05      8.82 o
   1  21   0       28.51       43.23      6.76 o
   2  21   0       59.00       60.19      6.79 o
   3  21   0      148.48      146.57      7.46 o
   4  21   0       18.25       14.74      4.72 o
   5  21   0      132.29      164.92      9.45 o
   0  22   0     5166.26     5032.95     91.12 o
   1  22   0      158.60      143.36      7.97 o
   2  22   0     1811.13     1773.76     25.85 o
   3  22   0      230.83      164.28      8.75 o
   4  22   0       22.61       18.08      5.16 o
   5  22   0        3.71        0.60      6.00 o
   1  23   0       82.83       95.05      6.83 o
   2  23   0     2472.77     2576.94     61.38 o
   3  23   0       10.04       10.59      5.82 o
   4  23   0     3766.06     3669.18     60.15 o
   0  24   0     5911.59     6277.58    111.37 o
   1  24   0       72.36       60.89      5.70 o
   2  24   0     3307.87     3468.78     52.50 o
   3  24   0       27.35       34.68      6.61 o
   4  24   0      892.85      941.96     20.21 o
   1  25   0        6.18       16.47      4.68 o
   2  25   0      111.72      151.86     16.45 o
   3  25   0       33.95       47.69      7.14 o
   0  26   0     3219.86     3238.45     64.54 o
   1  26   0      216.51      252.07      9.21 o
   2  26   0     1194.38     1134.31     26.03 o
   3  26   0       29.38       33.80      6.95 o
   1  27   0       71.51       83.76      9.34 o
   2  27   0      796.40      870.34     43.66 o
  -7   0   1      572.18      513.80     24.68 o
  -5   0   1      782.00     1108.17     29.74 o
  -3   0   1     4768.88     6506.64    110.10 o
  -1   0   1     6623.55     6444.63    103.14 o
   1   0   1     5062.25     5175.95     84.79 o
   3   0   1     9621.16     8263.45     95.91 o
   5   0   1    21157.92    20012.98    355.29 o
   7   0   1     3931.23     3822.48     84.79 o
  -8   1   1      704.92      634.05     21.03 o
  -7   1   1        8.66       13.69     14.87 o
  -6   1   1     1874.57     1881.61     31.42 o
  -5   1   1      981.01      878.07     13.60 o
  -4   1   1      509.49      688.36     14.98 o
  -3   1   1      970.70     1113.19     14.98 o
  -2   1   1       54.79        6.12      2.19 o
  -1   1   1    19517.11    18867.38    360.67 o
   0   1   1     1398.64      705.56      9.36 o
   1   1   1    28478.18    26784.39    770.07 o
   2   1   1     7661.31     6675.40     54.63 o
   3   1   1     1611.74     1587.57     16.37 o
   4   1   1       25.60       17.46      4.11 o
   5   1   1       15.46       16.79      2.67 o
   6   1   1        1.15        9.49      5.82 o
   7   1   1      334.16      294.17     14.09 o
  -8   2   1       39.58       44.30      8.27 o
  -7   2   1        8.97        8.86      5.82 o
  -6   2   1     1803.26     1736.45     37.62 o
  -5   2   1      187.60      228.30      8.62 o
  -4   2   1      840.12     1012.51     13.52 o
  -3   2   1      362.19      310.95     13.21 o
  -2   2   1     3275.98     3622.42     60.58 o
  -1   2   1     1560.78     1668.40     17.71 o
   0   2   1      429.24      390.18      5.12 o
   1   2   1     2516.47     2051.77     22.13 o
   2   2   1     4392.91     3936.79     33.67 o
   3   2   1      243.50      127.62      3.95 o
   4   2   1      591.45      409.36      8.31 o
   5   2   1        9.64        5.06      3.60 o
   6   2   1       37.38       42.62      7.12 o
   7   2   1      134.84      118.91     10.51 o
  -8   3   1      952.44      899.16     25.06 o
  -7   3   1       55.30       55.44      7.82 o
  -6   3   1     3529.96     3462.35     42.13 o
  -5   3   1       52.65       38.47      4.62 o
  -4   3   1      186.40      182.03      7.34 o
  -3   3   1     5083.11     5855.56     96.63 o
  -2   3   1     1720.00     1858.59     44.70 o
  -1   3   1     3947.29     4571.34     43.70 o
   0   3   1     5659.19     5698.65    108.29 o
   1   3   1    14712.54    14622.01    130.42 o
   2   3   1    15394.70    16431.53    115.93 o
   3   3   1     5729.06     5100.09     43.16 o
   4   3   1     1132.73     1252.76     14.37 o
   5   3   1      406.24      415.90     12.64 o
   6   3   1       94.03      106.83      8.95 o
   7   3   1      295.97      341.44     15.19 o
  -8   4   1      270.31      263.63     14.09 o
  -7   4   1       20.70       19.68      5.50 o
  -6   4   1     1225.93     1240.20     21.06 o
  -5   4   1      752.19      793.02     14.84 o
  -4   4   1     3727.13     4039.87     38.25 o
  -3   4   1     3262.28     3103.14     55.46 o
  -2   4   1     2610.45     2573.70     38.91 o
  -1   4   1      770.81      744.51      8.08 o
   0   4   1     5489.33     5889.23     58.82 o
   1   4   1     1271.63     1541.21     16.43 o
   2   4   1     3960.64     3944.39     30.04 o
   3   4   1     3756.17     3623.20     29.99 o
   4   4   1      320.76      403.59      7.20 o
   5   4   1    10282.95     9798.77    232.93 o
   6   4   1      632.69      647.29     41.76 o
   7   4   1     1727.93     1721.78     53.78 o
  -8   5   1      141.69      120.26     10.96 o
  -7   5   1      429.92      433.44     13.87 o
  -6   5   1        9.95        7.23      4.35 o
  -5   5   1       78.83       85.47      5.83 o
  -4   5   1       28.47       52.60      4.25 o
  -3   5   1     2245.92     1753.98     25.94 o
  -2   5   1       47.52       38.81      1.83 o
  -1   5   1     6212.32     5278.70     59.27 o
   0   5   1       15.75       41.74      7.91 o
   1   5   1       82.01       75.97      2.27 o
   2   5   1       12.49        5.76      2.04 o
   3   5   1      293.54      380.92      5.58 o
   4   5   1      409.47      467.12      8.95 o
   5   5   1     1257.91     1265.82     18.70 o
   6   5   1      199.59      214.50      7.10 o
   7   5   1     1345.84     1391.23     72.13 o
  -8   6   1      654.08      615.35     21.20 o
  -7   6   1      221.33      210.78      9.85 o
  -6   6   1     6098.81     6005.38     65.76 o
  -5   6   1      970.12      852.46     15.94 o
  -4   6   1    12357.87    11571.96    133.46 o
  -3   6   1     1248.22     1099.41     12.88 o
  -2   6   1    18757.01    18981.70    274.54 o
  -1   6   1     6514.41     6241.39     56.11 o
   0   6   1     1047.44     1015.43     12.64 o
   1   6   1     2101.65     1862.79     14.33 o
   2   6   1     1018.37      873.28      8.45 o
   3   6   1      612.92      553.87      6.85 o
   4   6   1     1192.71     1230.86     11.87 o
   5   6   1      934.26      866.37     14.97 o
   6   6   1      933.98      951.37     18.42 o
   7   6   1        5.69        7.72      6.67 o
  -8   7   1     1954.46     2137.28     45.56 o
  -7   7   1       41.45       48.16      6.19 o
  -6   7   1     4204.04     4105.82     48.81 o
  -5   7   1     3227.94     3279.54     48.31 o
  -4   7   1      781.45      749.46     12.60 o
  -3   7   1      205.07      126.65      4.99 o
  -2   7   1     3657.19     3768.20     33.18 o
  -1   7   1     8382.36     8865.83     64.30 o
   0   7   1     5850.37     7512.81     44.32 o
   1   7   1      443.17      348.33      4.75 o
   2   7   1     9394.37    11357.71     69.51 o
   3   7   1      101.93      115.59      3.62 o
   4   7   1     4520.04     4691.21     37.39 o
   5   7   1       14.00       19.54      4.36 o
   6   7   1      117.52      112.99      6.44 o
   7   7   1       49.78       71.88     10.76 o
  -8   8   1      187.98      231.51     21.76 o
  -7   8   1       52.01       91.55      9.74 o
  -6   8   1      220.08      279.09     12.96 o
  -5   8   1      523.81      419.37     11.32 o
  -4   8   1     5713.10     5230.14    116.72 o
  -3   8   1      397.46      220.62      5.51 o
  -2   8   1     1106.00     1008.70     13.79 o
  -1   8   1     2316.04     2336.68     17.39 o
   0   8   1     1015.91     1037.42      9.47 o
   1   8   1      427.43      351.37      5.23 o
   2   8   1       66.49      150.11      4.58 o
   3   8   1     1239.11     1278.36     11.98 o
   4   8   1      120.84      137.10      3.93 o
   5   8   1      183.57      178.44      6.74 o
   6   8   1      540.78      537.77     21.01 o
   7   8   1       52.89       78.37      9.81 o
  -8   9   1       75.65       79.10      8.39 o
  -7   9   1       54.98       66.26      7.02 o
  -6   9   1     1953.15     1918.72     28.73 o
  -5   9   1      809.34      832.20     11.58 o
  -4   9   1      861.89      919.46     14.24 o
  -3   9   1     9921.54     9330.79     99.14 o
  -2   9   1       97.47      338.25     20.92 o
  -1   9   1     6311.81     6248.13     42.56 o
   0   9   1     1253.51     1610.60     13.42 o
   1   9   1      287.13      359.77      5.24 o
   2   9   1       15.47       49.67      2.33 o
   3   9   1      700.28      612.55      7.61 o
   4   9   1      854.30      669.60      9.01 o
   5   9   1     1887.64     1861.07     22.19 o
   6   9   1        0.70        6.18      4.36 o
   7   9   1     1718.48     1765.39     52.52 o
  -8  10   1       14.22       30.94     13.41 o
  -7  10   1     2116.31     2134.33     32.87 o
  -6  10   1     1360.60     1364.42     29.33 o
  -5  10   1     5110.65     5062.58     57.99 o
  -4  10   1     2613.35     2466.22     53.18 o
  -3  10   1     3378.07     3368.53     28.29 o
  -2  10   1     8457.86     8210.39     88.56 o
  -1  10   1      160.50      136.37      3.45 o
   0  10   1      235.15      189.71      3.55 o
   1  10   1     1956.33     1947.13     16.65 o
   2  10   1      164.01      227.88      4.75 o
   3  10   1     6449.27     6695.19     46.66 o
   4  10   1     1079.52     1130.94     13.77 o
   5  10   1     2711.97     2637.00     28.55 o
   6  10   1      887.64      802.73     15.47 o
   7  10   1     1277.99     1275.01     44.93 o
  -8  11   1     3681.87     4113.68    108.20 o
  -7  11   1        7.43        3.71      5.23 o
  -6  11   1     3404.79     3423.97     48.05 o
  -5  11   1     1888.91     1832.25     21.13 o
  -4  11   1     4651.39     4862.76     78.15 o
  -3  11   1     2298.94     2180.73     20.27 o
  -2  11   1      317.99      391.26     12.78 o
  -1  11   1    10104.00    10795.56     67.10 o
   0  11   1     8174.23     7594.84     43.21 o
   1  11   1     2387.66     2768.16     31.36 o
   2  11   1     4030.68     3921.90     38.48 o
   3  11   1     1029.24     1134.39     11.60 o
   4  11   1     1936.88     1910.79     19.53 o
   5  11   1       30.43       43.85      4.88 o
   6  11   1      112.03      145.31      9.36 o
   7  11   1       46.29       44.93     13.29 o
  -7  12   1      909.45      977.80     21.16 o
  -6  12   1      190.56      214.59     15.34 o
  -5  12   1      636.95      617.11     14.34 o
  -4  12   1     3956.35     3800.54     71.64 o
  -3  12   1       11.77       21.08      3.05 o
  -2  12   1     4853.37     4391.72     45.53 o
  -1  12   1       69.27       46.38      3.76 o
   0  12   1     2408.32     2202.51     16.55 o
   1  12   1     2096.15     1936.56     14.45 o
   2  12   1      408.68      422.23      8.42 o
   3  12   1     1090.79     1095.41     15.03 o
   4  12   1        9.75       12.22      3.26 o
   5  12   1       24.08       25.22      6.22 o
   6  12   1       13.67        0.84      5.74 o
  -7  13   1      139.15      139.71      9.37 o
  -6  13   1      163.11      145.32     10.49 o
  -5  13   1     2996.22     2987.20     31.16 o
  -4  13   1      628.63      575.17     10.66 o
  -3  13   1    13814.25    13814.38    183.63 o
  -2  13   1      398.76      332.62      6.82 o
  -1  13   1    12773.36    12713.72     91.73 o
   0  13   1      826.39      757.73      7.46 o
   1  13   1     5515.10     5312.77     43.50 o
   2  13   1       66.23       66.98      6.81 o
   3  13   1      277.29      277.17      5.98 o
   4  13   1       41.84       45.37      5.47 o
   5  13   1      230.18      231.16     11.40 o
   6  13   1      177.42      182.02     10.06 o
  -7  14   1      846.80      867.48     20.45 o
  -6  14   1      464.08      457.77     14.00 o
  -5  14   1     1792.17     1729.46     38.18 o
  -4  14   1       25.75       23.53      5.70 o
  -3  14   1      702.56      660.39     10.03 o
  -2  14   1      243.54      316.38      7.66 o
  -1  14   1      141.44      116.08      8.25 o
   0  14   1      119.31      199.19      5.09 o
   1  14   1     2360.22     2423.01     23.51 o
   2  14   1      591.61      585.70     10.71 o
   3  14   1    11087.89    10650.73     82.65 o
   4  14   1        0.64       -1.19      4.13 o
   5  14   1     2118.83     2034.87     59.80 o
   6  14   1      102.55      124.82     15.50 o
  -7  15   1      411.35      400.29     25.56 o
  -6  15   1     2297.13     2262.58     34.61 o
  -5  15   1      185.03      209.06      8.52 o
  -4  15   1     2146.87     2170.59     26.37 o
  -3  15   1       17.18       33.79      3.90 o
  -2  15   1      110.75      157.62      6.83 o
  -1  15   1      655.71      620.75      8.18 o
   0  15   1     1452.55     1324.67     12.45 o
   1  15   1     1984.32     1775.32     14.48 o
   2  15   1      806.52      711.49     12.49 o
   3  15   1      264.10      259.39      6.83 o
   4  15   1      924.77      890.35     16.94 o
   5  15   1      138.40      128.93      9.43 o
   6  15   1       10.97       36.49      7.26 o
  -7  16   1      382.24      294.86     23.41 o
  -6  16   1     1141.60     1110.67     16.49 o
  -5  16   1       61.75       57.85      5.83 o
  -4  16   1     5088.22     4917.10     73.41 o
  -3  16   1      728.53      647.53     10.66 o
  -2  16   1     2879.97     2847.79     29.76 o
  -1  16   1     6636.59     6078.02     46.93 o
   0  16   1      483.87      499.78      7.97 o
   1  16   1     3371.25     3138.11     30.75 o
   2  16   1       14.93       11.83      3.40 o
   3  16   1       96.51      105.83      5.14 o
   4  16   1      704.63      727.74     25.67 o
   5  16   1       22.82       18.34     11.71 o
   6  16   1      449.67      445.62     15.57 o
  -6  17   1       56.60       40.99      6.42 o
  -5  17   1      413.55      384.14     25.96 o
  -4  17   1       77.92      101.28      6.85 o
  -3  17   1     1915.33     1912.12     20.55 o
  -2  17   1      789.18      955.14     13.10 o
  -1  17   1     3658.53     3716.79     29.31 o
   0  17   1     4485.23     4766.44     39.75 o
   1  17   1      490.01      497.66      8.37 o
   2  17   1     1227.40     1252.03     15.40 o
   3  17   1      317.70      321.40      7.84 o
   4  17   1      347.86      344.24     11.48 o
   5  17   1        7.49        1.98      5.04 o
   6  17   1       53.89      104.77      9.48 o
  -6  18   1      480.68      497.98     22.78 o
  -5  18   1      556.52      536.66     51.57 o
  -4  18   1       18.16       23.90      3.91 o
  -3  18   1     1093.30     1089.13     15.17 o
  -2  18   1       35.83       37.71      4.08 o
  -1  18   1      320.60      408.07      8.06 o
   0  18   1     1161.41     1215.44     14.78 o
   1  18   1       45.14       46.93      4.39 o
   2  18   1      115.09      113.87      5.21 o
   3  18   1     2200.14     2224.08     48.92 o
   4  18   1      106.37      100.44      7.42 o
   5  18   1     1250.79     1387.59     33.55 o
  -6  19   1      119.26      144.83     15.82 o
  -5  19   1      877.18      913.78     20.98 o
  -4  19   1      111.27      123.44      7.31 o
  -3  19   1       66.79       61.01      5.26 o
  -2  19   1      746.64      780.85     13.78 o
  -1  19   1      615.14      620.13     10.95 o
   0  19   1     1108.49     1222.98     16.33 o
   1  19   1     1267.43     1258.83     16.87 o
   2  19   1      909.53      942.83     13.11 o
   3  19   1      921.04      936.83     12.51 o
   4  19   1      533.87      537.65     14.18 o
   5  19   1       19.70       19.46      6.15 o
  -6  20   1      734.54      690.60     43.03 o
  -5  20   1      283.58      275.79     12.77 o
  -4  20   1     1791.98     1708.99     25.96 o
  -3  20   1      712.79      703.57     16.69 o
  -2  20   1      186.92      207.05      8.18 o
  -1  20   1     1297.75     1323.19     17.01 o
   0  20   1        0.17       16.40      4.56 o
   1  20   1       26.26       24.77      4.06 o
   2  20   1      922.68      899.14     12.93 o
   3  20   1      940.87      972.62     12.85 o
   4  20   1     1092.83     1091.81     32.29 o
   5  20   1     1309.39     1400.88     48.91 o
  -5  21   1      173.82      149.96     13.29 o
  -4  21   1        1.13        4.28      6.00 o
  -3  21   1     2178.81     2125.86     30.21 o
  -2  21   1      389.42      399.13     11.98 o
  -1  21   1      122.96      163.63      9.85 o
   0  21   1     1004.48     1034.43     15.18 o
   1  21   1      163.78      167.25      7.49 o
   2  21   1      423.50      438.77      9.83 o
   3  21   1       93.81      105.18      6.82 o
   4  21   1       46.26       82.01      7.33 o
   5  21   1      157.99      180.14     13.92 o
  -5  22   1      339.15      304.99     17.72 o
  -4  22   1      221.12      225.77     10.18 o
  -3  22   1     1591.55     1596.06     28.99 o
  -2  22   1       76.49       91.72      7.32 o
  -1  22   1     1011.54     1049.24     16.65 o
   0  22   1      117.21      141.39     10.23 o
   1  22   1       39.86       31.70      4.61 o
   2  22   1      167.44      162.58      6.74 o
   3  22   1      771.35      828.79     15.96 o
   4  22   1       31.64       19.66      5.63 o
  -5  23   1       37.02       51.25     11.39 o
  -4  23   1      554.52      492.26     13.72 o
  -3  23   1      823.69      807.54     19.80 o
  -2  23   1      269.63      232.62     10.27 o
  -1  23   1     4894.30     4848.96     54.25 o
   0  23   1       89.16      106.45      6.52 o
   1  23   1     6067.24     6134.84     67.31 o
   2  23   1        0.39       -1.34      3.77 o
   3  23   1     2834.65     2765.70     73.86 o
   4  23   1       23.71       56.62      6.58 o
  -4  24   1       95.24       83.43      7.75 o
  -3  24   1      172.75      116.16      8.26 o
  -2  24   1       24.99       34.82      6.12 o
   0  24   1      176.66      196.25      8.45 o
   1  24   1     1213.44     1412.38     25.25 o
   2  24   1      296.16      329.09      9.86 o
   3  24   1     2222.31     2273.89     65.12 o
  -4  25   1      156.62      120.11      8.63 o
  -3  25   1     1030.20     1101.56     21.62 o
  -2  25   1       14.34        9.68      5.46 o
  -1  25   1       67.99       98.39      5.83 o
   0  25   1       16.76       34.57      5.32 o
   1  25   1       37.45       50.62      9.49 o
   2  25   1       24.42       47.82      6.50 o
   3  25   1      254.84      271.56     14.49 o
  -3  26   1      692.37      691.17     17.47 o
  -2  26   1      983.48      990.57     23.86 o
  -1  26   1      179.27      216.22     11.70 o
   0  26   1      320.22      324.29     11.35 o
   1  26   1        7.97        9.07      5.31 o
   2  26   1       12.74       33.50      5.22 o
  -2  27   1       93.23       88.26      9.55 o
  -1  27   1     2468.62     2460.16     53.78 o
   0  27   1     1045.12     1030.31     54.42 o
   1  27   1     2571.95     2646.41     39.13 o
  -8   0   2      180.43      211.34     17.72 o
  -6   0   2      557.14      608.35     22.15 o
  -4   0   2      838.20      814.85     16.33 o
  -2   0   2     2424.23     1809.68     34.17 o
   0   0   2      165.72      144.32      3.99 o
   2   0   2     8206.77     8028.96    124.21 o
   4   0   2     1248.80     1297.27     26.26 o
   6   0   2       15.83       25.08      5.38 o
  -8   1   2       30.47       38.01      8.05 o
  -7   1   2      766.05      748.82     16.67 o
  -6   1   2      107.70      130.63      6.16 o
  -5   1   2     4777.44     4677.94     43.81 o
  -4   1   2      474.76      718.07     10.68 o
  -3   1   2      539.03      596.69     16.45 o
  -2   1   2      525.37      332.07      8.23 o
  -1   1   2     4050.26     4725.29     95.30 o
   0   1   2      134.56      200.00      2.86 o
   1   1   2       12.45       41.43      4.52 o
   2   1   2     1414.52     1325.74     11.09 o
   3   1   2      941.77      771.57      9.56 o
   4   1   2     3568.48     3330.75     32.10 o
   5   1   2      275.18      254.63      6.98 o
   6   1   2     1319.01     1287.18     19.40 o
   7   1   2      127.20      208.27     13.42 o
  -8   2   2      496.55      593.77     19.91 o
  -7   2   2     5878.58     5531.15     65.27 o
  -6   2   2      196.52      190.43      7.50 o
  -5   2   2      528.12      525.63     12.28 o
  -4   2   2      326.95      452.63     11.51 o
  -3   2   2     2686.02     2609.29     28.37 o
  -2   2   2     1433.43     1711.85     18.87 o
  -1   2   2    23948.14    23022.07    194.34 o
   0   2   2       76.81      175.72      2.95 o
   1   2   2    13077.09    11931.78     81.15 o
   2   2   2       28.15       23.08      1.83 o
   3   2   2     5165.25     4980.80     35.71 o
   4   2   2     1145.24     1049.05     13.93 o
   5   2   2        5.17       10.30      3.74 o
   6   2   2      322.68      337.82      9.81 o
   7   2   2      820.55      825.60     23.93 o
  -8   3   2       54.41       83.07      7.91 o
  -7   3   2     2419.15     2302.08     32.75 o
  -6   3   2      273.57      238.84      9.48 o
  -5   3   2     7542.50     7328.92    114.90 o
  -4   3   2       47.86       35.68      3.16 o
  -3   3   2      698.07      711.72     11.08 o
  -2   3   2     1605.57     1758.23     19.36 o
  -1   3   2     9284.12     9431.28     69.70 o
   0   3   2       78.49       57.19      1.92 o
   1   3   2      990.34     1364.42     10.12 o
   2   3   2      258.06      495.67      5.95 o
   3   3   2     5948.92     6022.83     60.93 o
   4   3   2      184.75      218.56      5.90 o
   5   3   2     2771.70     2691.52     27.52 o
   6   3   2     1701.71     1747.98     24.60 o
   7   3   2     2209.66     2300.62     43.58 o
  -8   4   2      133.14      113.72      8.77 o
  -7   4   2      206.38      216.03      9.74 o
  -6   4   2       59.27       57.56      8.36 o
  -5   4   2      204.36      135.72      6.81 o
  -4   4   2     1597.35     1643.91     21.43 o
  -3   4   2      216.91      451.16      8.26 o
  -2   4   2        9.15       22.86      3.01 o
  -1   4   2     1204.35     1848.74     13.78 o
   0   4   2      356.86      321.23      3.70 o
   1   4   2     4863.10     5912.61     35.76 o
   2   4   2      714.75      785.81      8.33 o
   3   4   2      654.23      873.34      9.69 o
   4   4   2      883.42      800.69     10.66 o
   5   4   2      937.90      889.66     12.74 o
   6   4   2        6.64       16.22      6.17 o
   7   4   2        0.68        8.30      7.57 o
  -8   5   2      259.65      257.70     11.43 o
  -7   5   2      347.02      363.63     12.16 o
  -6   5   2       72.62       73.75      6.45 o
  -5   5   2     2719.89     2648.15     32.88 o
  -4   5   2     9474.76     9256.73    138.82 o
  -3   5   2     3289.17     3087.25     83.66 o
  -2   5   2     8415.26     8757.93    154.13 o
  -1   5   2     1100.02     1422.54     11.15 o
   0   5   2      159.61      213.05      3.59 o
   1   5   2      177.17      272.39      4.18 o
   2   5   2        3.32        1.18      1.51 o
   3   5   2      374.66      477.08      6.91 o
   4   5   2      737.35      685.43      9.92 o
   5   5   2      595.20      594.25     11.23 o
   6   5   2       87.12      108.73      6.75 o
   7   5   2       49.56       58.41      9.43 o
  -8   6   2     1040.10     1075.90     22.28 o
  -7   6   2      882.78      849.01     18.26 o
  -6   6   2      982.44      979.89     24.67 o
  -5   6   2       18.15       41.61      4.86 o
  -4   6   2      265.38      236.33      8.73 o
  -3   6   2     6155.65     6312.29    149.96 o
  -2   6   2      900.42      651.50      6.28 o
  -1   6   2    31143.62    31538.29    295.57 o
   0   6   2      719.11      543.16      5.41 o
   1   6   2     9006.12     9963.49     79.49 o
   2   6   2       31.64       54.63      2.33 o
   3   6   2     5283.19     5444.29     52.35 o
   4   6   2     1714.82     1606.74     16.81 o
   5   6   2       24.52       24.17      3.49 o
   6   6   2     1099.01     1106.33     18.84 o
   7   6   2      165.38      220.83     19.62 o
  -8   7   2      261.37      260.62     11.81 o
  -7   7   2     1558.19     1470.13     25.21 o
  -6   7   2       57.01       63.08      5.96 o
  -5   7   2     7014.29     6673.21    170.06 o
  -4   7   2      534.13      685.95     14.91 o
  -3   7   2    14768.21    13364.71    222.69 o
  -2   7   2      282.23      257.00      5.66 o
  -1   7   2     7214.61     6619.48     45.92 o
   0   7   2    20935.49    20831.36    128.05 o
   1   7   2      212.41      158.32      3.12 o
   2   7   2     2323.11     2128.17     16.35 o
   3   7   2      510.79      684.76      8.56 o
   4   7   2     4353.39     4202.42     34.98 o
   5   7   2     2431.89     2376.99     24.81 o
   6   7   2      232.47      217.68     10.63 o
  -8   8   2      389.56      341.33     13.26 o
  -7   8   2     1076.99     1071.76     25.62 o
  -6   8   2     1363.65     1389.73     23.00 o
  -5   8   2     2573.32     2331.52     49.99 o
  -4   8   2     1126.79     1421.42     24.80 o
  -3   8   2      365.81      334.51      5.25 o
  -2   8   2      144.96      340.55      6.09 o
  -1   8   2     5257.59     4497.60     29.73 o
   0   8   2       92.07       22.42      1.83 o
   1   8   2     5318.80     5589.47     42.72 o
   2   8   2       65.63      112.36      3.71 o
   3   8   2     1879.64     1942.97     18.66 o
   4   8   2       16.74        8.54      3.05 o
   5   8   2     2045.75     1966.16     21.41 o
   6   8   2      310.47      329.71     19.30 o
  -8   9   2       47.41       54.23      7.39 o
  -7   9   2      477.04      544.33     25.09 o
  -6   9   2     1737.38     1753.91     26.91 o
  -5   9   2      650.88      651.49     31.01 o
  -4   9   2     5007.06     4602.71    106.50 o
  -3   9   2        2.49        5.62      1.96 o
  -2   9   2     5274.91     4777.14     41.65 o
  -1   9   2     1737.58     2377.76     18.36 o
   0   9   2      109.00      142.95      2.88 o
   1   9   2     1174.43     1710.22     11.89 o
   2   9   2     7225.72     7062.37     46.07 o
   3   9   2     2520.02     2593.63     30.19 o
   4   9   2     3396.25     3254.95     28.91 o
   5   9   2      698.90      669.66     43.34 o
   6   9   2      583.34      528.54     15.57 o
  -8  10   2      115.56      107.05      8.86 o
  -7  10   2        7.07        4.63      5.23 o
  -6  10   2      107.19       85.15      6.94 o
  -5  10   2      426.81      403.41     14.09 o
  -4  10   2     2253.66     2400.14     56.10 o
  -3  10   2      681.86      759.84     10.32 o
  -2  10   2     7639.69     7113.16     66.09 o
  -1  10   2     4971.00     5484.54     35.31 o
   0  10   2    12036.02    11269.83     98.06 o
   1  10   2     5575.88     5561.70     30.83 o
   2  10   2     2018.46     2017.58     14.02 o
   3  10   2     2163.75     2230.31     19.00 o
   4  10   2       75.60       62.93      5.40 o
   5  10   2       10.80       10.92      6.03 o
   6  10   2      833.70      785.07     19.54 o
  -8  11   2      150.62      135.93     12.80 o
  -7  11   2      116.66      146.44     12.61 o
  -6  11   2      357.89      367.97     11.93 o
  -5  11   2     1188.15     1237.59     55.37 o
  -4  11   2      772.91      844.24     26.88 o
  -3  11   2    10175.99     9746.24     89.40 o
  -2  11   2      188.55      233.89      5.30 o
  -1  11   2     5597.08     5257.13     34.16 o
   0  11   2     4532.93     4634.30     32.09 o
   1  11   2     4786.92     5136.77     28.95 o
   2  11   2     1303.77     1302.18     13.19 o
   3  11   2      328.20      419.96      9.09 o
   4  11   2     2551.16     2392.79     25.38 o
   5  11   2      115.21      120.70      9.11 o
   6  11   2      470.66      458.46     28.47 o
  -8  12   2      312.89      362.02     14.49 o
  -7  12   2     2422.22     2313.87     35.18 o
  -6  12   2      464.99      464.59     13.39 o
  -5  12   2     2728.99     2800.68     90.80 o
  -4  12   2        1.17        8.08      3.18 o
  -3  12   2      281.71      359.40      6.95 o
  -2  12   2      950.41     1004.22     11.77 o
  -1  12   2      785.99      513.28      6.28 o
   0  12   2     2478.98     2411.76     17.68 o
   1  12   2     8439.98     7378.71     48.36 o
   2  12   2      334.23      281.61      6.27 o
   3  12   2     2608.36     2401.08     38.27 o
   4  12   2        2.80       15.08      3.61 o
   5  12   2      555.16      566.21     13.69 o
   6  12   2      396.90      446.84     29.74 o
  -8  13   2       67.01       48.15      8.04 o
  -7  13   2      402.04      467.90     19.16 o
  -6  13   2     2680.67     2600.73     87.72 o
  -5  13   2      391.55      416.50      9.01 o
  -4  13   2     1437.82     1470.68     18.36 o
  -3  13   2     1841.73     1903.45     18.83 o
  -2  13   2      905.93      868.43     11.06 o
  -1  13   2     1085.45     1000.52      9.94 o
   0  13   2      984.74     1001.60     11.60 o
   1  13   2      723.92      627.54      8.13 o
   2  13   2    12102.25    11734.28     80.16 o
   3  13   2       28.32       37.86      5.08 o
   4  13   2     6619.19     6340.31    173.44 o
   5  13   2      513.40      543.54     25.65 o
   6  13   2     1437.52     1274.70     44.29 o
  -7  14   2       73.26       96.85      8.52 o
  -6  14   2       96.94      103.18      7.91 o
  -5  14   2      761.54      764.21     13.16 o
  -4  14   2     2000.55     1963.19     22.15 o
  -3  14   2     1713.92     1829.15     18.71 o
  -2  14   2     2584.46     2655.30     24.25 o
  -1  14   2     1161.57     1404.39     14.52 o
   0  14   2     6446.05     6427.12     58.64 o
   1  14   2      913.41     1008.18     16.77 o
   2  14   2     1563.65     1488.57     15.75 o
   3  14   2       98.73      108.18      5.36 o
   4  14   2        2.26        9.05      3.45 o
   5  14   2       52.01       63.48      6.60 o
   6  14   2      544.16      525.82     21.51 o
  -7  15   2       46.98       68.73      7.65 o
  -6  15   2      195.29      227.75     12.24 o
  -5  15   2       34.36       44.98      4.80 o
  -4  15   2        5.54        8.63      3.95 o
  -3  15   2     2391.39     2373.49     25.70 o
  -2  15   2      812.68      818.00     12.96 o
  -1  15   2      312.89      392.81      8.14 o
   0  15   2      956.63      868.86     11.41 o
   1  15   2      434.34      567.72      8.75 o
   2  15   2       19.62       17.74      3.58 o
   3  15   2       51.43       61.51      4.71 o
   4  15   2       18.26       13.14      3.57 o
   5  15   2      246.96      291.34     11.12 o
   6  15   2       35.14       36.07     10.12 o
  -7  16   2     1380.94     1504.26     54.09 o
  -6  16   2        5.30        4.75      6.71 o
  -5  16   2      517.73      534.39     20.07 o
  -4  16   2      569.27      572.26     11.78 o
  -3  16   2      542.80      584.65     11.38 o
  -2  16   2     4891.44     4778.02     45.31 o
  -1  16   2     3284.07     3490.67     30.12 o
   0  16   2     3606.13     3610.85     31.45 o
   1  16   2     8650.57     8639.51     61.24 o
   2  16   2      726.67      740.17     11.39 o
   3  16   2     3227.71     3244.61     52.72 o
   4  16   2        0.68        7.73      3.26 o
   5  16   2      475.90      493.79     14.08 o
  -7  17   2     2344.90     2529.64     63.06 o
  -6  17   2      282.14      225.14     20.25 o
  -5  17   2     4082.79     4013.09    108.61 o
  -4  17   2      858.57      863.26     16.07 o
  -3  17   2     7554.35     7465.60     66.90 o
  -2  17   2      461.91      533.17     10.95 o
  -1  17   2      820.20      805.96     10.88 o
   0  17   2      803.94      716.38     10.86 o
   1  17   2      126.55      119.34      5.19 o
   2  17   2      731.41      685.72     19.28 o
   3  17   2      972.08      965.93     13.54 o
   4  17   2     1097.57     1059.10     31.95 o
   5  17   2     3037.61     2939.36     80.44 o
  -6  18   2     1241.90     1230.71     42.39 o
  -5  18   2      203.74      211.66     10.30 o
  -4  18   2      394.64      433.91     11.76 o
  -3  18   2     1458.59     1491.97     19.83 o
  -2  18   2      118.97      116.09      7.12 o
  -1  18   2     3207.63     3224.99     31.40 o
   0  18   2       54.48      115.16     35.50 o
   1  18   2     2441.55     2466.14     27.62 o
   2  18   2      137.07      128.91      6.11 o
   3  18   2      711.03      697.81     11.46 o
   4  18   2       45.33       32.55      6.12 o
   5  18   2      150.49      170.72     15.18 o
  -6  19   2       28.36       39.86     12.02 o
  -5  19   2      389.34      364.73     18.67 o
  -4  19   2       48.45       52.13      5.83 o
  -3  19   2      487.66      489.51     11.01 o
  -2  19   2       55.19       60.42      5.12 o
  -1  19   2      295.34      298.96      6.70 o
   0  19   2       31.99       51.09      3.99 o
   1  19   2       96.24      105.34      5.23 o
   2  19   2       40.80       32.73      4.43 o
   3  19   2      377.75      352.82     11.10 o
   4  19   2       43.58       48.85      6.89 o
   5  19   2      673.19      610.88     19.01 o
  -5  20   2        2.04       -6.38      4.25 o
  -4  20   2        0.16        8.58     13.80 o
  -3  20   2     2250.38     2241.67     26.95 o
  -2  20   2        9.12       14.47      4.41 o
  -1  20   2     4790.35     4860.39     41.02 o
   0  20   2       48.22       66.90      4.72 o
   1  20   2     6486.41     6457.64     58.72 o
   2  20   2       20.92       20.73      7.22 o
   3  20   2     2088.15     2078.86     22.78 o
   4  20   2      354.96      418.31     20.15 o
  -5  21   2     3553.23     3559.50     51.89 o
  -4  21   2        7.80        5.28      5.09 o
  -3  21   2     4999.41     4876.78     48.61 o
  -2  21   2       37.94       43.99      5.36 o
  -1  21   2     1210.30     1238.80     17.16 o
   0  21   2        1.63        3.58      3.64 o
   1  21   2        4.58        5.77      3.96 o
   2  21   2      703.63      660.00     12.59 o
   3  21   2      597.89      615.19     12.08 o
   4  21   2       10.11       11.11      6.12 o
  -5  22   2      907.14      907.42     21.42 o
  -4  22   2      215.00      191.60     11.61 o
  -3  22   2       43.19       42.82      5.36 o
  -2  22   2      342.23      354.38     14.08 o
  -1  22   2      633.77      672.22     11.07 o
   0  22   2       99.19      101.47      5.74 o
   1  22   2      514.46      511.76     12.59 o
   2  22   2       56.18       66.14     10.50 o
   3  22   2      255.80      278.52     16.29 o
   4  22   2       13.93        9.21      6.32 o
  -5  23   2      311.42      347.62     14.13 o
  -4  23   2       30.59       12.18      5.70 o
  -3  23   2       51.07       57.53      6.56 o
  -2  23   2        8.43        2.16      4.50 o
  -1  23   2      312.89      358.70     10.50 o
   0  23   2       77.97       81.89      6.12 o
   1  23   2       17.91       11.63      4.86 o
   2  23   2      342.61      343.09      9.86 o
   3  23   2      214.42      185.13     14.25 o
  -4  24   2      133.93      117.01      8.39 o
  -3  24   2      118.11      138.08      8.82 o
  -2  24   2      785.03      738.13     17.07 o
  -1  24   2      449.05      444.44     13.33 o
   0  24   2      784.24      797.82     13.79 o
   1  24   2     1202.30     1290.63     26.80 o
   2  24   2      507.68      514.85     17.02 o
   3  24   2      216.89      257.57     11.73 o
  -4  25   2      210.01      198.08     10.14 o
  -3  25   2     1193.64     1074.13     32.43 o
  -2  25   2       24.92       25.10      5.94 o
  -1  25   2     1550.70     1410.91     28.79 o
   0  25   2       23.53       52.76      5.27 o
   1  25   2        0.41        7.16      5.01 o
   2  25   2      897.07      994.45     16.36 o
  -3  26   2        1.58       -1.27      5.85 o
  -2  26   2      248.31      219.90     10.85 o
  -1  26   2      845.02      868.90     22.06 o
   0  26   2      385.09      334.85     10.01 o
   1  26   2     1352.75     1503.47     36.38 o
  -2  27   2       50.99       51.03      7.62 o
  -1  27   2      215.17      262.21     13.51 o
   0  27   2       41.17       46.61      5.62 o
  -9   0   3      111.17       86.69     14.55 o
  -7   0   3      841.78      837.14     21.48 o
  -5   0   3     1476.36     1265.45     23.49 o
  -3   0   3      808.22     1016.84     24.68 o
  -1   0   3    11970.52    11939.84    122.47 o
   1   0   3      926.61     1005.78     12.29 o
   3   0   3     2443.59     2554.71     30.07 o
   5   0   3      289.55      311.81     22.78 o
  -9   1   3      481.62      518.04     54.10 o
  -8   1   3     2826.85     2992.39     55.01 o
  -7   1   3     1519.15     1530.99     21.51 o
  -6   1   3     5438.26     5175.67     66.31 o
  -5   1   3      209.71      174.50      6.46 o
  -4   1   3     1900.50     2118.61     27.92 o
  -3   1   3      192.63      349.26      9.16 o
  -2   1   3      706.89     1120.05     17.43 o
  -1   1   3     1231.55      939.24     10.64 o
   0   1   3      963.26      845.98      8.38 o
   1   1   3     3710.68     4200.48     26.77 o
   2   1   3      200.13      189.11      4.03 o
   3   1   3      225.04      243.88      5.72 o
   4   1   3      956.83      998.30     11.85 o
   5   1   3       95.17      121.16      6.94 o
   6   1   3        1.52        5.06      3.92 o
  -8   2   3       40.85       31.47      6.08 o
  -7   2   3       65.70       54.48      5.28 o
  -6   2   3     2893.46     2703.95     29.88 o
  -5   2   3      639.96      556.57     10.51 o
  -4   2   3     7698.65     7487.96     73.79 o
  -3   2   3     1786.62     1793.60     59.16 o
  -2   2   3    15447.23    16897.03    204.06 o
  -1   2   3     3870.07     3654.68     22.76 o
   0   2   3     3863.73     4971.15     35.41 o
   1   2   3     2952.21     2740.39     19.54 o
   2   2   3       72.92       46.75      2.52 o
   3   2   3       83.87      110.40      4.24 o
   4   2   3     5458.86     5340.47     39.84 o
   5   2   3       25.93       21.27      4.20 o
   6   2   3     2877.02     2983.79     31.21 o
  -8   3   3      482.61      569.97     15.70 o
  -7   3   3      108.98      120.79      7.65 o
  -6   3   3       67.01       58.60      5.14 o
  -5   3   3     1665.90     1866.90     22.10 o
  -4   3   3     1169.90     1384.99     18.87 o
  -3   3   3     5283.95     5836.37     57.47 o
  -2   3   3     7388.42     8682.25     99.98 o
  -1   3   3     7311.96     8284.59     52.88 o
   0   3   3    14538.46    15665.97    157.26 o
   1   3   3      640.42     1046.26      9.50 o
   2   3   3     2936.42     2952.15     24.08 o
   3   3   3       18.50        1.85      2.61 o
   4   3   3     2373.55     2391.22     23.21 o
   5   3   3      182.99      221.54      8.68 o
   6   3   3       41.30       57.18      4.77 o
  -8   4   3      563.68      553.50     15.46 o
  -7   4   3      344.89      322.80     11.56 o
  -6   4   3     2687.61     2481.52     31.97 o
  -5   4   3     1026.53     1023.76     16.80 o
  -4   4   3       12.47        4.71      2.88 o
  -3   4   3     5344.05     5511.19     71.02 o
  -2   4   3     1104.69      914.04     11.49 o
  -1   4   3      779.08      732.73      6.51 o
   0   4   3      529.25      232.04      3.66 o
   1   4   3       37.03       20.34      1.68 o
   2   4   3     1757.89     2249.06     26.22 o
   3   4   3       27.96       44.01      3.26 o
   4   4   3     2056.30     2089.60     21.01 o
   5   4   3       29.72       20.55      4.34 o
   6   4   3      715.99      642.08     12.47 o
  -8   5   3      428.93      426.24     14.00 o
  -7   5   3     6371.30     6080.49     92.40 o
  -6   5   3     2030.05     1956.49     28.01 o
  -5   5   3    11038.81    11225.37    262.58 o
  -4   5   3        3.93        1.69      2.92 o
  -3   5   3     5442.56     5829.87    138.34 o
  -2   5   3      157.24       36.07      1.77 o
  -1   5   3      900.68     1291.58     10.16 o
   0   5   3     3254.94     3073.76     19.04 o
   1   5   3     1794.95     1650.67     13.70 o
   2   5   3     2322.44     2490.03     19.05 o
   3   5   3      227.10      237.68      5.80 o
   4   5   3      767.11      777.69     11.35 o
   5   5   3       20.49       18.27      5.50 o
   6   5   3      226.33      313.22     18.67 o
  -8   6   3      275.13      282.85     12.17 o
  -7   6   3      590.65      557.89     14.60 o
  -6   6   3      700.39      732.43     15.70 o
  -5   6   3     1108.36     1145.69     52.20 o
  -4   6   3     8259.79     8288.09    206.36 o
  -3   6   3     8824.55     8561.31    218.62 o
  -2   6   3     7705.70     7354.27     76.26 o
  -1   6   3     7859.49     7331.58     54.50 o
   0   6   3      167.39      115.04      2.46 o
   1   6   3     1804.19     1762.67     19.17 o
   2   6   3      580.38      702.25      8.57 o
   3   6   3       63.40       69.40      3.79 o
   4   6   3     4023.35     3988.21     34.46 o
   5   6   3       62.62       68.51      5.90 o
   6   6   3     3034.29     2894.59     75.30 o
  -8   7   3       20.75       30.00      6.21 o
  -7   7   3        6.44        4.96      5.09 o
  -6   7   3      586.86      614.56     14.37 o
  -5   7   3      522.82      444.16     10.45 o
  -4   7   3     3795.42     4373.30    107.57 o
  -3   7   3       15.09       14.87      6.34 o
  -2   7   3    17522.59    17762.26    130.68 o
  -1   7   3       43.34       24.68      3.16 o
   0   7   3    18806.63    18567.78    108.85 o
   1   7   3     2594.77     2743.92     19.04 o
   2   7   3     4891.91     4977.23     42.72 o
   3   7   3     1458.21     1517.79     16.57 o
   4   7   3     1039.44     1050.23     15.06 o
   5   7   3       11.27       14.60      4.12 o
   6   7   3        0.37        9.58      6.67 o
  -8   8   3      301.81      288.87     12.52 o
  -7   8   3      131.69      154.57      9.01 o
  -6   8   3     1215.61     1116.20     28.94 o
  -5   8   3      734.12      728.60     47.77 o
  -4   8   3      962.75      874.45     29.98 o
  -3   8   3     3227.29     3129.86     40.52 o
  -2   8   3     3037.35     2827.97     23.63 o
  -1   8   3     4549.94     4192.69     29.30 o
   0   8   3       39.08       59.95      2.57 o
   1   8   3     1438.34     1386.52     11.86 o
   2   8   3     1684.13     1570.13     18.39 o
   3   8   3      179.13      198.95      7.69 o
   4   8   3      859.05      821.96     21.28 o
   5   8   3       81.96       89.50      8.95 o
   6   8   3      726.37      753.80     20.06 o
  -8   9   3      181.98      152.75     14.53 o
  -7   9   3     3579.81     3477.34     65.11 o
  -6   9   3       29.89       49.99      8.54 o
  -5   9   3     4821.55     4733.98    128.45 o
  -4   9   3     2042.86     2151.53     70.43 o
  -3   9   3     1071.76     1160.86     11.59 o
  -2   9   3       26.06        6.62      2.63 o
  -1   9   3     5682.87     5149.27     35.50 o
   0   9   3      847.34     1205.33     10.49 o
   1   9   3     8642.15     7846.51     57.56 o
   2   9   3     2424.81     2546.66     21.46 o
   3   9   3     4344.84     4125.43     69.93 o
   4   9   3      133.73      139.02      7.49 o
   5   9   3      414.44      399.91      9.38 o
   6   9   3       38.13       24.59      7.59 o
  -8  10   3      451.36      458.10     29.38 o
  -7  10   3      108.05      153.67      9.01 o
  -6  10   3      154.54      193.10     10.71 o
  -5  10   3      989.23     1003.76     21.87 o
  -4  10   3     1944.88     2040.58     84.79 o
  -3  10   3     2181.43     2090.60     25.20 o
  -2  10   3      230.29      174.50      4.12 o
  -1  10   3     3744.88     3530.75     25.89 o
   0  10   3      112.05       53.89      3.99 o
   1  10   3      212.46      224.84      4.62 o
   2  10   3      198.13      229.42      5.91 o
   3  10   3      955.08      972.25     12.88 o
   4  10   3     1379.91     1376.67     18.23 o
   5  10   3     1866.33     1791.18     21.68 o
   6  10   3      503.13      420.15     20.25 o
  -8  11   3      500.37      414.15     18.34 o
  -7  11   3       28.12       22.92      5.82 o
  -6  11   3       60.10       61.13      7.82 o
  -5  11   3      358.76      297.32     13.92 o
  -4  11   3      518.43      455.57     17.30 o
  -3  11   3        3.32        1.05      2.55 o
  -2  11   3      579.56      445.06      8.52 o
  -1  11   3      437.28      384.32      7.49 o
   0  11   3     1091.20      794.95      9.55 o
   1  11   3     1298.47     1241.30     13.11 o
   2  11   3     3400.94     3005.82     31.47 o
   3  11   3     1061.04     1054.37     22.47 o
   4  11   3       27.62       27.94      4.39 o
   5  11   3       21.11       38.29      5.30 o
   6  11   3       12.26       -3.80      8.86 o
  -8  12   3       52.78       63.89      8.14 o
  -7  12   3       30.32       22.67      5.82 o
  -6  12   3      654.99      667.93     45.56 o
  -5  12   3      263.00      304.34     12.70 o
  -4  12   3     2385.21     2464.07     67.07 o
  -3  12   3      811.48      816.47     11.31 o
  -2  12   3     1055.71     1131.97     15.71 o
  -1  12   3     2063.46     1885.03     23.09 o
   0  12   3      565.85      616.06      8.52 o
   1  12   3      115.56       84.98      4.20 o
   2  12   3      681.00      596.38      9.10 o
   3  12   3      843.06      866.10     13.68 o
   4  12   3      857.42      936.30     14.71 o
   5  12   3      832.35      876.07     24.20 o
  -8  13   3      273.53      305.26     13.38 o
  -7  13   3     1312.36     1392.13     53.85 o
  -6  13   3       46.04       53.03      8.02 o
  -5  13   3     1407.39     1434.23    100.29 o
  -4  13   3     1178.01     1123.14     19.45 o
  -3  13   3      107.58       77.34      5.08 o
  -2  13   3     4802.68     4751.12     57.72 o
  -1  13   3     5043.52     5457.65     45.94 o
   0  13   3     2667.21     2566.04     22.21 o
   1  13   3     6039.78     6225.71     50.04 o
   2  13   3     3273.65     3034.40     29.90 o
   3  13   3     4336.00     4249.40     59.09 o
   4  13   3      253.56      250.77      8.12 o
   5  13   3      212.11      196.80      9.92 o
  -8  14   3        8.68       26.27      7.54 o
  -7  14   3       15.82       22.29      6.33 o
  -6  14   3      188.68      183.34     16.14 o
  -5  14   3     1316.51     1387.42     48.72 o
  -4  14   3      164.50      167.29      6.57 o
  -3  14   3      563.71      656.29     12.90 o
  -2  14   3       52.72       57.74      4.70 o
  -1  14   3     3449.94     3472.41     31.98 o
   0  14   3       50.34       19.62      3.17 o
   1  14   3        0.16       -3.08      2.95 o
   2  14   3      135.52      174.62      6.22 o
   3  14   3      458.83      470.98     13.33 o
   4  14   3      493.84      431.08      9.92 o
   5  14   3      983.38      979.94     19.87 o
  -7  15   3     1169.21     1164.45     23.73 o
  -6  15   3       83.39      104.40     14.55 o
  -5  15   3     1396.04     1327.52     41.13 o
  -4  15   3        0.43        7.16      3.76 o
  -3  15   3     1379.49     1483.57     21.56 o
  -2  15   3      374.36      329.92     11.25 o
  -1  15   3      119.68      156.74      8.35 o
   0  15   3      379.97      331.44      7.43 o
   1  15   3      190.56      200.61      6.56 o
   2  15   3      835.54      804.42     11.92 o
   3  15   3      105.21      106.68      5.93 o
   4  15   3        7.00        8.46      4.16 o
   5  15   3        8.68        7.36      5.92 o
  -7  16   3       48.11       96.93     40.81 o
  -6  16   3     1310.86     1378.14     44.93 o
  -5  16   3       42.54       37.94      6.33 o
  -4  16   3     4586.01     4516.59     49.82 o
  -3  16   3      840.10      792.23     15.06 o
  -2  16   3     1778.44     1719.72     21.33 o
  -1  16   3      139.93      135.49      7.95 o
   0  16   3       13.19        7.12      3.02 o
   1  16   3      344.20      348.66      7.93 o
   2  16   3     1668.50     1707.48     19.12 o
   3  16   3     1479.83     1515.67     27.22 o
   4  16   3     2301.01     2237.20     56.26 o
   5  16   3     1619.62     1574.93     31.64 o
  -7  17   3      977.80      986.09     28.19 o
  -6  17   3        5.03       18.35     10.12 o
  -5  17   3     2506.55     2553.61     82.57 o
  -4  17   3     2044.65     2004.17     26.86 o
  -3  17   3      772.67      833.82     16.06 o
  -2  17   3     6937.07     7133.66     64.58 o
  -1  17   3       93.95      116.02      6.05 o
   0  17   3     6394.06     6646.30     53.52 o
   1  17   3      185.27      205.22      6.62 o
   2  17   3     6520.13     6600.07     53.91 o
   3  17   3      230.72      217.11      8.11 o
   4  17   3      415.44      407.47     10.14 o
  -7  18   3       41.78       38.28      9.55 o
  -6  18   3      108.55      122.75     15.19 o
  -5  18   3      673.47      656.27     18.92 o
  -4  18   3     2198.40     2147.43     28.97 o
  -3  18   3     1185.40     1212.58     20.32 o
  -2  18   3     1002.73      978.27     15.56 o
  -1  18   3     2444.37     2529.81     28.78 o
   0  18   3      242.29      244.30      6.79 o
   1  18   3      486.86      498.45     10.51 o
   2  18   3      108.63       95.28      5.54 o
   3  18   3      611.52      652.06     14.70 o
   4  18   3     1031.59      944.02     15.17 o
  -6  19   3      202.22      201.22     19.62 o
  -5  19   3     1136.10     1114.59     18.02 o
  -4  19   3      155.81      142.99      7.53 o
  -3  19   3      592.53      628.17     12.55 o
  -2  19   3     1560.38     1545.37     20.85 o
  -1  19   3       20.07       30.30      4.75 o
   0  19   3     1064.38     1081.32     14.07 o
   1  19   3      337.52      357.29     12.15 o
   2  19   3      323.58      278.99     14.98 o
   3  19   3        9.19       14.41      4.59 o
   4  19   3      145.89      137.11      6.97 o
  -6  20   3     2209.99     2281.09     63.91 o
  -5  20   3        8.52        5.71      4.38 o
  -4  20   3     3395.13     3367.37     41.67 o
  -3  20   3       62.89       56.22      5.16 o
  -2  20   3     2323.62     2316.32     27.79 o
  -1  20   3      157.33      162.07      7.35 o
   0  20   3        4.64        5.66      3.45 o
   1  20   3      194.79      186.27      7.32 o
   2  20   3     1618.67     1541.15     20.88 o
   3  20   3        2.80       14.57      4.77 o
   4  20   3     2581.60     2283.26     40.24 o
  -6  21   3      881.34      939.01     39.23 o
  -5  21   3      257.18      209.95      9.03 o
  -4  21   3        3.21       17.73      7.60 o
  -3  21   3       65.68       55.53      5.64 o
  -2  21   3     1653.01     1677.03     22.81 o
  -1  21   3      589.51      582.31     12.96 o
   0  21   3     3512.32     3557.23     33.10 o
   1  21   3       38.50       37.51      4.82 o
   2  21   3     2553.64     2412.70     28.44 o
   3  21   3        1.96        2.88      4.64 o
  -5  22   3      249.09      306.76     14.29 o
  -4  22   3     1610.21     1633.53     31.26 o
  -3  22   3      125.91      109.47      6.75 o
  -2  22   3     1800.78     1794.40     24.24 o
  -1  22   3      107.93      108.77      6.94 o
   0  22   3      346.38      328.16      8.72 o
   1  22   3      184.04      205.82      7.86 o
   2  22   3        0.43       -4.38      4.34 o
   3  22   3      154.74      184.16      8.11 o
  -5  23   3       29.54       46.58      6.50 o
  -4  23   3        0.12        1.98      8.52 o
  -3  23   3       42.10       46.98      5.69 o
  -2  23   3      267.93      290.22      9.93 o
  -1  23   3       47.08       46.05      5.78 o
   0  23   3      149.37      156.16      6.50 o
   1  23   3      117.00      106.27      6.85 o
   2  23   3      139.49      162.83      8.42 o
  -4  24   3      828.37      831.68     38.09 o
  -3  24   3      176.43      162.93      8.20 o
  -2  24   3     1220.09     1171.53     27.39 o
  -1  24   3        3.19       -5.17      6.67 o
   0  24   3      448.23      419.95      9.53 o
   1  24   3       63.54       56.75      5.61 o
   2  24   3       87.75      107.52     15.65 o
  -3  25   3      488.38      559.62     19.47 o
  -2  25   3      339.93      381.51     11.72 o
  -1  25   3        7.92       -1.11      4.88 o
   0  25   3     1933.90     1991.40     48.00 o
   1  25   3      191.64      212.92      8.33 o
  -2  26   3      649.40      651.04     17.72 o
  -1  26   3      273.46      297.99     12.37 o
   0  26   3       75.42      113.79      9.97 o
  -8   0   4     3131.51     3236.00     52.79 o
  -6   0   4     3979.90     3649.17     53.24 o
  -4   0   4     1514.18     1754.00     39.23 o
  -2   0   4     4611.12     5218.18     83.21 o
   0   0   4     4162.14     4623.69     39.88 o
   2   0   4     4628.60     4743.35     44.54 o
   4   0   4      108.80      138.25      7.53 o
   6   0   4      167.42      192.36     14.55 o
  -9   1   4     1187.74     1233.46     25.55 o
  -8   1   4       18.37       32.29      5.75 o
  -7   1   4      259.63      259.49      9.50 o
  -6   1   4     2689.88     2622.81     29.33 o
  -5   1   4      384.13      340.69      9.62 o
  -4   1   4     5533.12     4858.54     80.99 o
  -3   1   4     2094.02     2161.52     30.86 o
  -2   1   4     5601.52     5329.10     48.26 o
  -1   1   4     1920.66     2450.16     15.49 o
   0   1   4     1377.23     1284.09      9.59 o
   1   1   4       10.90       66.04      2.89 o
   2   1   4        9.41       22.37      2.79 o
   3   1   4       34.71       27.90      3.38 o
   4   1   4       64.02       83.87      5.24 o
   5   1   4      453.85      503.11     11.43 o
   6   1   4      521.73      512.25     14.98 o
  -9   2   4      429.36      435.83     15.33 o
  -8   2   4      558.31      536.10     13.04 o
  -7   2   4      829.21      889.75     15.80 o
  -6   2   4     1592.36     1564.63     20.56 o
  -5   2   4     6042.21     6154.95     63.92 o
  -4   2   4       33.37       84.76      5.06 o
  -3   2   4      856.33     1026.63     17.88 o
  -2   2   4     1839.67     1947.33     20.12 o
  -1   2   4      972.75      909.61      7.56 o
   0   2   4       58.53       75.09      2.54 o
   1   2   4     1284.62     1246.09     14.41 o
   2   2   4      700.17      637.44      8.24 o
   3   2   4     2302.96     2307.29     20.74 o
   4   2   4      337.06      328.78      7.51 o
   5   2   4      291.89      265.29      8.88 o
   6   2   4       98.40       86.56      6.98 o
  -9   3   4      133.70      124.79     13.46 o
  -8   3   4      219.38      201.83     10.41 o
  -7   3   4      827.53      839.78     15.26 o
  -6   3   4     1616.19     1562.94     23.47 o
  -5   3   4     4024.79     3796.76     52.25 o
  -4   3   4      870.71      825.99     15.01 o
  -3   3   4     5513.96     5057.93     68.02 o
  -2   3   4     1081.76     1033.41      9.28 o
  -1   3   4     1493.36     1280.56     10.67 o
   0   3   4     2681.33     2476.56     18.39 o
   1   3   4       14.04       43.73      2.51 o
   2   3   4     2619.54     2468.24     19.64 o
   3   3   4     2496.52     2552.68     33.61 o
   4   3   4      932.81      906.26     16.09 o
   5   3   4     2814.81     2742.09     30.46 o
  -9   4   4       26.82       22.78     11.39 o
  -8   4   4     3386.11     3422.70     45.64 o
  -7   4   4      947.58      957.04     16.52 o
  -6   4   4     3865.40     3887.74     39.55 o
  -5   4   4     2252.63     2327.91     41.46 o
  -4   4   4      536.90      543.12     10.82 o
  -3   4   4     2199.96     2587.86     37.65 o
  -2   4   4     3608.76     3325.26     30.55 o
  -1   4   4     4499.92     5369.79     35.97 o
   0   4   4     5056.88     4548.09     30.97 o
   1   4   4       63.47       79.73      3.60 o
   2   4   4     3064.10     3063.07     24.70 o
   3   4   4      138.16      132.16      7.90 o
   4   4   4       49.04       61.58      5.15 o
   5   4   4      263.05      267.51     11.78 o
  -9   5   4      246.76      295.50     22.78 o
  -8   5   4      212.44      168.98      9.82 o
  -7   5   4      819.18      842.98     30.01 o
  -6   5   4      237.41      250.14     19.19 o
  -5   5   4       17.21       11.26      4.13 o
  -4   5   4     4286.40     4183.55     53.69 o
  -3   5   4      601.09      649.20     10.83 o
  -2   5   4    14550.03    14113.81    123.11 o
  -1   5   4     2577.12     3079.93     21.99 o
   0   5   4    10077.12    10153.56     60.92 o
   1   5   4      240.63      131.80      3.89 o
   2   5   4     2510.59     2655.84     24.47 o
   3   5   4      192.89      220.15      6.70 o
   4   5   4      713.14      756.37     12.06 o
   5   5   4       46.62       47.67      5.32 o
  -9   6   4       27.47       29.74     12.66 o
  -8   6   4     1379.15     1267.67     24.23 o
  -7   6   4       71.45       83.75      7.06 o
  -6   6   4     4030.34     4223.04     48.59 o
  -5   6   4        6.09       -0.93      6.63 o
  -4   6   4     1337.51     1450.58     22.30 o
  -3   6   4     1611.53     1719.62     17.77 o
  -2   6   4     2839.30     2961.49     26.11 o
  -1   6   4     3842.58     3525.63     25.23 o
   0   6   4      796.76      762.76      8.43 o
   1   6   4     6145.69     5952.85     47.75 o
   2   6   4     2323.14     2282.09     30.21 o
   3   6   4     1115.65     1123.32     14.33 o
   4   6   4     1437.91     1479.42     17.72 o
   5   6   4       31.79       42.85      5.19 o
  -9   7   4       52.38       49.36     13.92 o
  -8   7   4       38.48       56.78      7.06 o
  -7   7   4      900.21      859.69     18.21 o
  -6   7   4      471.14      485.82     15.64 o
  -5   7   4     2143.50     2186.77     46.69 o
  -4   7   4      110.96      117.29      7.10 o
  -3   7   4     2328.11     2110.25     31.26 o
  -2   7   4      169.65      167.51      4.51 o
  -1   7   4       30.43       12.76      2.22 o
   0   7   4     1546.13     1469.46     13.14 o
   1   7   4     4000.57     4182.10     30.43 o
   2   7   4      145.82      112.52      4.27 o
   3   7   4     6206.56     6120.83     49.80 o
   4   7   4      128.59      110.65      7.51 o
   5   7   4     3457.78     3227.63     34.74 o
  -8   8   4     2328.84     2267.97     59.25 o
  -7   8   4       10.19       12.07      5.35 o
  -6   8   4     2417.20     2440.01     84.79 o
  -5   8   4      202.32      162.56      9.36 o
  -4   8   4     3786.30     4178.70    164.20 o
  -3   8   4      132.78      158.58      5.39 o
  -2   8   4      287.90      185.66      6.45 o
  -1   8   4     4306.45     4335.61     30.81 o
   0   8   4      421.27      276.99      5.73 o
   1   8   4      820.95      771.19      9.32 o
   2   8   4     1246.54     1153.55     13.54 o
   3   8   4       85.08       84.89      4.91 o
   4   8   4      837.48      887.73     17.08 o
   5   8   4       54.84       50.40      5.33 o
  -8   9   4      156.84      164.12     10.10 o
  -7   9   4       56.56       60.45      6.69 o
  -6   9   4      129.03      133.79      9.16 o
  -5   9   4       19.00       20.27      6.01 o
  -4   9   4     2412.67     2555.56     32.56 o
  -3   9   4      106.83      102.81      4.80 o
  -2   9   4     8231.58     8296.90     72.35 o
  -1   9   4      371.26      346.29      6.55 o
   0   9   4     9756.75     9569.61     63.03 o
   1   9   4       14.46       36.41      4.34 o
   2   9   4     3159.18     3106.69     28.25 o
   3   9   4      102.95      106.13      6.32 o
   4   9   4       12.31       16.75      4.47 o
   5   9   4      177.71      147.73      7.22 o
  -8  10   4     1032.08     1146.56     23.73 o
  -7  10   4       53.28       51.50      6.56 o
  -6  10   4     1703.27     1644.47     92.70 o
  -5  10   4      661.55      667.03     23.41 o
  -4  10   4      978.45      830.16     21.63 o
  -3  10   4     4000.61     3821.07     35.28 o
  -2  10   4        3.04       27.85      3.14 o
  -1  10   4      713.20      690.13      9.89 o
   0  10   4     4014.23     4296.33     31.27 o
   1  10   4     4328.00     4302.23     31.37 o
   2  10   4     3670.89     3779.08     33.16 o
   3  10   4      775.29      794.92     11.12 o
   4  10   4     2828.68     2841.55     46.76 o
   5  10   4       32.38       28.30      5.04 o
  -8  11   4       25.75       18.13      9.34 o
  -7  11   4      173.06      183.57     11.80 o
  -6  11   4       81.29       93.08      8.47 o
  -5  11   4     1711.40     1735.28    107.25 o
  -4  11   4      233.59      222.58     14.55 o
  -3  11   4      359.46      484.77     13.79 o
  -2  11   4       86.38      103.82      4.77 o
  -1  11   4       81.93       59.09      3.57 o
   0  11   4       13.33       20.23      2.66 o
   1  11   4     1762.68     1710.50     17.07 o
   2  11   4      301.52      320.02      7.14 o
   3  11   4     2870.30     2863.46     44.00 o
   4  11   4      381.75      392.69     10.36 o
   5  11   4     1222.63     1419.59     29.68 o
  -8  12   4        9.84       25.09      8.55 o
  -7  12   4     1989.58     2032.51     38.61 o
  -6  12   4       34.14       42.39     10.76 o
  -5  12   4       55.39       82.26     12.02 o
  -4  12   4     1062.97     1033.22     20.34 o
  -3  12   4        1.67        3.32      3.27 o
  -2  12   4      140.08       99.57      5.10 o
  -1  12   4       10.53       10.70      3.01 o
   0  12   4      190.22      147.36      4.85 o
   1  12   4      854.77      831.07     11.83 o
   2  12   4      257.86      287.55      6.93 o
   3  12   4      140.45      153.24      6.20 o
   4  12   4      542.65      579.07     18.29 o
   5  12   4       54.89       61.41      8.66 o
  -8  13   4       50.72       67.85     10.74 o
  -7  13   4        3.13       15.82     10.12 o
  -6  13   4       71.28       69.60     12.66 o
  -5  13   4      304.59      322.07     19.62 o
  -4  13   4      927.87      981.44     23.73 o
  -3  13   4      303.27      329.03      8.88 o
  -2  13   4     1430.96     1545.63     22.02 o
  -1  13   4       16.06       19.31      3.76 o
   0  13   4     2814.85     2766.49     31.95 o
   1  13   4       28.42       42.50      3.90 o
   2  13   4      490.58      466.71      9.28 o
   3  13   4      600.93      655.66     13.09 o
   4  13   4     1235.51     1324.92     19.24 o
  -7  14   4      587.97      522.66     27.84 o
  -6  14   4     2071.66     2006.47     55.05 o
  -5  14   4      183.03      199.32     17.08 o
  -4  14   4     1215.08     1183.44     16.04 o
  -3  14   4        0.02        4.79      3.82 o
  -2  14   4      706.59      733.53     13.13 o
  -1  14   4       11.14       11.69      3.77 o
   0  14   4     3779.35     3908.61     52.83 o
   1  14   4       13.52       13.01      3.36 o
   2  14   4     3201.63     3294.45     30.80 o
   3  14   4       76.27       78.80      5.73 o
   4  14   4     2942.20     3023.02     34.52 o
  -7  15   4      328.34      370.16     24.68 o
  -6  15   4      549.27      559.36     27.21 o
  -5  15   4     1226.70     1170.60     39.23 o
  -4  15   4     2604.17     2483.96     29.61 o
  -3  15   4     1673.71     1741.24     23.98 o
  -2  15   4     1627.55     1753.78     20.10 o
  -1  15   4      232.64      262.87      7.76 o
   0  15   4     1208.90     1240.12     16.70 o
   1  15   4      140.73      153.29      9.25 o
   2  15   4      349.62      329.19      8.24 o
   3  15   4      438.08      463.47     11.01 o
   4  15   4      156.44      189.21      8.86 o
  -7  16   4      251.68      251.84     21.51 o
  -6  16   4      404.55      381.55     23.41 o
  -5  16   4      128.07      125.29     15.19 o
  -4  16   4        2.65        7.21      5.01 o
  -3  16   4      354.70      379.61     10.47 o
  -2  16   4      756.16      689.63     11.73 o
  -1  16   4      812.97      895.29     15.34 o
   0  16   4       98.98       70.14      4.99 o
   1  16   4     1639.92     1666.46     23.77 o
   2  16   4       23.90       24.31      4.20 o
   3  16   4      150.13      148.62      7.07 o
   4  16   4      145.86      146.99      7.47 o
  -7  17   4      114.12      137.31     17.72 o
  -6  17   4        6.44        2.53     10.12 o
  -5  17   4       80.71       90.06      8.31 o
  -4  17   4      822.60      805.26     14.63 o
  -3  17   4      310.81      301.59      9.74 o
  -2  17   4     1600.10     1615.76     21.61 o
  -1  17   4        5.53       10.05      5.37 o
   0  17   4     1456.74     1410.61     18.50 o
   1  17   4      819.44      815.24     19.27 o
   2  17   4      120.45      125.59      6.02 o
   3  17   4     1359.07     1205.52     18.49 o
   4  17   4       15.86        6.61      5.33 o
  -7  18   4       16.58        6.96     10.76 o
  -6  18   4     3378.18     3145.43     77.83 o
  -5  18   4        0.27        0.94      7.59 o
  -4  18   4     2017.37     2000.27     31.44 o
  -3  18   4        0.06       -0.50      4.51 o
  -2  18   4       57.37       64.48      5.33 o
  -1  18   4      100.59       92.83      6.11 o
   0  18   4     2104.99     2136.35     23.55 o
   1  18   4      462.86      487.77      9.88 o
   2  18   4      629.72      625.18     12.72 o
   3  18   4      336.33      350.31     10.78 o
  -6  19   4     1975.16     2040.64     59.48 o
  -5  19   4       88.28      104.01     14.55 o
  -4  19   4     5703.97     5680.27     62.01 o
  -3  19   4      176.47      188.36      8.95 o
  -2  19   4     5550.60     5620.11     54.27 o
  -1  19   4       84.09       90.23      6.21 o
   0  19   4     1823.41     1739.59     26.50 o
   1  19   4      128.01      135.82      6.58 o
   2  19   4      233.82      209.16      8.05 o
   3  19   4      626.01      572.35     12.78 o
  -6  20   4       46.05       66.44     13.92 o
  -5  20   4      110.03       96.98     17.72 o
  -4  20   4        2.40       11.94      4.90 o
  -3  20   4      275.23      310.83     10.94 o
  -2  20   4     2065.39     1996.96     25.58 o
  -1  20   4     1972.39     2011.86     25.82 o
   0  20   4     1358.09     1349.01     16.30 o
   1  20   4     1233.79     1250.67     18.11 o
   2  20   4       98.83       82.17      6.11 o
   3  20   4      455.89      440.79     12.91 o
  -6  21   4       73.35      100.61     16.45 o
  -5  21   4       22.87       43.16      8.19 o
  -4  21   4     1158.81     1176.19     20.49 o
  -3  21   4      851.36      957.91     18.97 o
  -2  21   4      773.07      731.00     14.52 o
  -1  21   4      514.89      549.75     12.83 o
   0  21   4      909.92      923.76     16.90 o
   1  21   4        1.56        1.39      4.84 o
   2  21   4      207.82      191.78      8.59 o
  -5  22   4      890.97      919.65     24.63 o
  -4  22   4        5.29       10.98      5.39 o
  -3  22   4      677.54      694.11     16.35 o
  -2  22   4      187.25      213.26     13.70 o
  -1  22   4      425.32      426.73     15.34 o
   0  22   4     1128.13     1151.22     23.29 o
   1  22   4       48.07       44.54      7.12 o
   2  22   4      455.61      443.05     12.50 o
  -4  23   4     2538.47     2683.11     36.72 o
  -3  23   4      151.06      175.83      9.59 o
  -2  23   4     1197.69     1243.06     20.01 o
  -1  23   4      229.16      245.16      9.81 o
   0  23   4       51.44       65.73      6.65 o
   1  23   4       49.75       58.69      7.58 o
  -4  24   4        4.02       -6.67      5.46 o
  -3  24   4      401.22      338.79     10.90 o
  -2  24   4      673.79      581.93     13.97 o
  -1  24   4       20.90       37.88      9.96 o
   0  24   4     1072.48     1008.52     29.66 o
   1  24   4       16.08       22.13      5.36 o
  -3  25   4      664.04      612.16     17.90 o
  -2  25   4      145.56      165.71      8.82 o
  -1  25   4      693.37      639.01     14.98 o
  -9   0   5       73.69       76.04     11.39 o
  -7   0   5      363.66      360.00     14.09 o
  -5   0   5     8843.32     8322.65    144.90 o
  -3   0   5    17148.69    15864.36    409.39 o
  -1   0   5    11110.12    10318.92    102.20 o
   1   0   5      273.57      375.59      8.68 o
   3   0   5     4201.47     4452.24     50.04 o
   5   0   5     5850.08     5804.28    109.47 o
  -9   1   5      537.29      471.58     18.96 o
  -8   1   5      310.99      285.80     10.04 o
  -7   1   5     3568.22     3557.95     48.41 o
  -6   1   5      820.49      846.29     15.44 o
  -5   1   5      121.46       90.17      7.16 o
  -4   1   5     3597.14     3474.67     47.43 o
  -3   1   5      631.36      610.94     17.82 o
  -2   1   5     1027.38     1000.35     13.26 o
  -1   1   5     5281.24     5468.83     37.11 o
   0   1   5      189.62      188.21      5.14 o
   1   1   5     5349.84     5382.40     32.96 o
   2   1   5       49.04       63.39      3.95 o
   3   1   5     4111.00     4174.20     48.48 o
   4   1   5        5.09        5.52      4.07 o
   5   1   5      346.68      334.93     10.35 o
  -9   2   5       14.54       14.65      5.54 o
  -8   2   5      259.93      276.91     11.44 o
  -7   2   5      105.11      146.70     10.23 o
  -6   2   5      284.51      260.30     13.70 o
  -5   2   5      611.25      606.24     12.78 o
  -4   2   5     1092.20     1073.66     29.42 o
  -3   2   5     1168.37     1235.90     18.08 o
  -2   2   5       26.89       77.17      2.95 o
  -1   2   5     1951.29     2173.80     16.80 o
   0   2   5     2188.60     2093.23     16.82 o
   1   2   5     1176.17     1259.57     10.93 o
   2   2   5      591.62      589.21     10.43 o
   3   2   5     1556.86     1605.82     18.47 o
   4   2   5      226.85      194.97      7.12 o
   5   2   5      173.81      151.65     10.05 o
  -9   3   5      543.87      670.19     18.51 o
  -8   3   5       63.18       54.47      6.16 o
  -7   3   5     1085.40     1111.47     17.85 o
  -6   3   5      319.83      317.25     14.71 o
  -5   3   5      764.89      677.20     13.62 o
  -4   3   5     1000.25     1050.60     20.07 o
  -3   3   5      215.87      105.53      5.78 o
  -2   3   5      581.34      538.95      6.59 o
  -1   3   5     5651.78     5879.08     43.15 o
   0   3   5      696.30      648.95      7.04 o
   1   3   5     4677.76     4661.03     31.21 o
   2   3   5      544.59      501.20      9.07 o
   3   3   5     1609.17     1549.51     18.21 o
   4   3   5       28.71       34.09      4.52 o
   5   3   5        1.26       -1.58      4.28 o
  -9   4   5       70.70       65.81      9.61 o
  -8   4   5       89.00       75.56      7.40 o
  -7   4   5      400.70      398.55     10.67 o
  -6   4   5      153.01      167.41      8.02 o
  -5   4   5     6917.66     6913.27    107.73 o
  -4   4   5      904.40      740.97     15.95 o
  -3   4   5    18410.18    17660.19    291.29 o
  -2   4   5      457.84      601.43     10.79 o
  -1   4   5    15370.81    14804.63    113.61 o
   0   4   5      211.11      265.59      4.89 o
   1   4   5      642.05      639.79      8.68 o
   2   4   5      229.67      226.63      6.45 o
   3   4   5     1279.07     1324.75     17.06 o
   4   4   5     1850.35     1683.99     33.32 o
   5   4   5     1744.42     1784.37     26.01 o
  -9   5   5     1751.10     1709.71     52.52 o
  -8   5   5        2.94        2.11      5.30 o
  -7   5   5     3560.00     3416.88     60.46 o
  -6   5   5        9.58        5.79      4.25 o
  -5   5   5      509.32      605.95     15.76 o
  -4   5   5      671.04      529.17     10.97 o
  -3   5   5       23.96       11.27      4.65 o
  -2   5   5     2371.92     2194.82     23.92 o
  -1   5   5     3082.67     2760.11     25.58 o
   0   5   5      357.95      373.47      7.09 o
   1   5   5     4802.38     4661.45     60.97 o
   2   5   5      709.99      761.97     10.41 o
   3   5   5     3489.57     3528.46     37.67 o
   4   5   5       34.16       63.84      5.18 o
   5   5   5     1242.89     1336.14     37.38 o
  -9   6   5        0.58       24.68     12.02 o
  -8   6   5       98.99      114.32      8.77 o
  -7   6   5      520.03      561.90     12.63 o
  -6   6   5      499.73      522.21     15.17 o
  -5   6   5      262.74      278.21      9.07 o
  -4   6   5      495.42      525.81     12.83 o
  -3   6   5     1729.02     1761.98     49.67 o
  -2   6   5      417.62      589.67     14.25 o
  -1   6   5     3248.08     3417.80     30.76 o
   0   6   5      504.16      597.18      7.76 o
   1   6   5      344.52      396.09      8.16 o
   2   6   5     1862.59     1879.54     22.17 o
   3   6   5     1081.65     1179.44     21.70 o
   4   6   5      308.12      282.37      8.49 o
  -8   7   5      446.21      507.67     15.33 o
  -7   7   5      833.73      819.22     36.07 o
  -6   7   5      626.84      652.65     14.45 o
  -5   7   5     1838.87     1829.07     32.42 o
  -4   7   5      335.71      325.24     18.35 o
  -3   7   5      592.22      593.34      9.75 o
  -2   7   5      619.07      584.78     11.12 o
  -1   7   5     1536.09     1465.17     16.52 o
   0   7   5     3763.50     3580.46     26.97 o
   1   7   5      853.79      787.93     11.52 o
   2   7   5     1590.50     1541.59     16.09 o
   3   7   5      714.20      702.28     10.80 o
   4   7   5       60.18       64.75      5.26 o
  -8   8   5      170.92      126.04      9.43 o
  -7   8   5       67.54       60.06      8.02 o
  -6   8   5      545.02      548.84     46.82 o
  -5   8   5     4191.72     4006.62     82.89 o
  -4   8   5     2143.40     2201.91     70.87 o
  -3   8   5     6858.11     7035.74     72.95 o
  -2   8   5     2808.64     2782.72     25.51 o
  -1   8   5     4576.96     4934.82     42.86 o
   0   8   5      606.51      649.09      8.39 o
   1   8   5     3615.75     3637.10     30.05 o
   2   8   5        1.98       -0.88      3.29 o
   3   8   5       10.90       18.85      3.68 o
   4   8   5      469.75      426.80      9.08 o
  -8   9   5      924.81      975.64     21.78 o
  -7   9   5      858.34      885.54     43.98 o
  -6   9   5     2179.01     2161.50     55.05 o
  -5   9   5      660.51      665.66     26.58 o
  -4   9   5     2777.58     2838.91     73.40 o
  -3   9   5       44.39       56.10      4.25 o
  -2   9   5      181.79      205.41      5.63 o
  -1   9   5      591.73      672.17     10.67 o
   0   9   5      154.01      152.52      4.60 o
   1   9   5     1388.15     1410.18     15.19 o
   2   9   5      420.05      401.77      8.70 o
   3   9   5     1419.11     1427.71     22.37 o
   4   9   5        3.04        5.15      3.85 o
  -8  10   5       91.69      141.06     12.30 o
  -7  10   5      458.39      458.12     24.68 o
  -6  10   5       29.26       24.68     10.12 o
  -5  10   5      251.36      241.81      7.86 o
  -4  10   5       76.34       77.88      6.42 o
  -3  10   5      409.82      442.81     10.08 o
  -2  10   5       67.54       81.77      4.44 o
  -1  10   5       20.43       27.20      4.18 o
   0  10   5      103.67      109.44      4.09 o
   1  10   5      226.05      236.53      6.26 o
   2  10   5      371.97      363.48     10.47 o
   3  10   5      621.23      630.58     11.48 o
   4  10   5      137.59      138.67      6.17 o
  -8  11   5     3332.34     3500.71     60.18 o
  -7  11   5      153.12      156.92     17.08 o
  -6  11   5     6201.70     5896.66    117.06 o
  -5  11   5      305.68      310.84      9.85 o
  -4  11   5      957.03     1013.64     15.35 o
  -3  11   5      735.72      785.08     14.21 o
  -2  11   5       57.98       61.19      4.13 o
  -1  11   5       25.21       44.26      4.04 o
   0  11   5      699.01      731.14      9.27 o
   1  11   5      240.99      270.50      6.70 o
   2  11   5     1208.14     1183.02     14.37 o
   3  11   5        1.94        3.60      3.90 o
   4  11   5      357.94      371.82      8.83 o
  -8  12   5      648.70      713.75     23.71 o
  -7  12   5        4.89        2.53      9.49 o
  -6  12   5      500.72      524.56     25.94 o
  -5  12   5      221.07      196.15     16.45 o
  -4  12   5     1562.26     1676.97     22.54 o
  -3  12   5        9.29       10.39      3.38 o
  -2  12   5     4347.12     4637.59     41.25 o
  -1  12   5      332.22      327.68      7.94 o
   0  12   5      509.56      600.10      9.67 o
   1  12   5      164.68      176.04      5.81 o
   2  12   5      139.91      142.00      5.63 o
   3  12   5       52.75       36.83      4.63 o
   4  12   5       57.51       94.59      6.19 o
  -7  13   5       72.06       38.60     12.02 o
  -6  13   5     2051.64     2031.15     55.68 o
  -5  13   5        8.07       13.29      9.49 o
  -4  13   5     1100.43     1081.38     28.16 o
  -3  13   5     1042.37     1095.20     14.51 o
  -2  13   5      472.34      452.45      8.98 o
  -1  13   5      552.89      583.54      9.83 o
   0  13   5        5.36        8.02      2.78 o
   1  13   5      612.19      600.47      9.77 o
   2  13   5      207.58      210.63      7.12 o
   3  13   5      531.62      563.27     11.26 o
   4  13   5       22.65       19.70      5.92 o
  -7  14   5      442.76      423.31     25.31 o
  -6  14   5      299.86      335.99     22.78 o
  -5  14   5     2209.05     2193.77     58.21 o
  -4  14   5     1340.00     1344.98     25.22 o
  -3  14   5     3016.26     2965.30     53.29 o
  -2  14   5     2035.05     2053.47     26.68 o
  -1  14   5      590.02      602.31     10.22 o
   0  14   5      937.31      939.61     11.50 o
   1  14   5      421.40      424.87     11.30 o
   2  14   5      161.98      147.97      6.36 o
   3  14   5      439.04      436.13     10.15 o
  -7  15   5      897.38      887.76     37.33 o
  -6  15   5     4141.83     3949.04     89.85 o
  -5  15   5     1394.16     1349.04     43.66 o
  -4  15   5     1321.93     1275.28     25.39 o
  -3  15   5      146.87      142.80     11.29 o
  -2  15   5      190.76      183.80     12.69 o
  -1  15   5      700.60      705.94     13.33 o
   0  15   5      288.73      295.90      6.60 o
   1  15   5     1643.69     1609.63     20.13 o
   2  15   5      561.00      547.27     11.87 o
   3  15   5      888.14      931.90     14.87 o
  -7  16   5       29.34       43.66     12.66 o
  -6  16   5       13.69       22.15     10.76 o
  -5  16   5      649.18      606.81     29.11 o
  -4  16   5       41.17       44.57      8.23 o
  -3  16   5     1581.93     1541.08     35.12 o
  -2  16   5     1471.31     1494.86     23.37 o
  -1  16   5      816.15      818.84     18.28 o
   0  16   5       22.99       17.43      4.57 o
   1  16   5      381.40      349.31      9.11 o
   2  16   5      169.09      152.83      7.22 o
   3  16   5       54.94       88.20      5.98 o
  -7  17   5        3.38        6.96     10.76 o
  -6  17   5       20.77       34.17     11.39 o
  -5  17   5        1.74        8.86      5.26 o
  -4  17   5       39.28       38.59      6.99 o
  -3  17   5       58.79       72.64      5.48 o
  -2  17   5       13.30       12.10      4.95 o
  -1  17   5      206.22      187.14      7.95 o
   0  17   5      436.81      453.30     12.49 o
   1  17   5      726.74      716.80     11.92 o
   2  17   5      335.07      385.53     10.49 o
   3  17   5      176.36      152.52      7.82 o
  -6  18   5      101.13      108.20     15.82 o
  -5  18   5     2321.86     2301.21     38.77 o
  -4  18   5      513.62      518.58     11.02 o
  -3  18   5     5982.20     5894.77     70.96 o
  -2  18   5       78.91       86.76     10.75 o
  -1  18   5     4709.89     4733.07     48.11 o
   0  18   5       74.74       78.34      6.37 o
   1  18   5     1024.06      978.81     23.92 o
   2  18   5        0.01        3.38      4.56 o
  -6  19   5        1.59       11.39     11.39 o
  -5  19   5     1689.66     1611.61     31.64 o
  -4  19   5       53.86       55.40      6.65 o
  -3  19   5        0.16        8.61      5.01 o
  -2  19   5      481.38      480.33     13.47 o
  -1  19   5     2122.51     2253.85     28.32 o
   0  19   5      476.85      538.17     12.93 o
   1  19   5     3800.29     4030.29     37.66 o
   2  19   5      302.21      356.68     10.41 o
  -5  20   5      921.98      873.55     22.32 o
  -4  20   5        6.11        6.25      4.55 o
  -3  20   5     1462.85     1481.35     25.49 o
  -2  20   5      260.10      336.24     11.88 o
  -1  20   5      507.40      580.09     13.17 o
   0  20   5        5.40       21.04      5.57 o
   1  20   5        7.14        4.31      4.32 o
   2  20   5       18.87        9.06      5.71 o
  -5  21   5      521.95      476.71     17.17 o
  -4  21   5      318.04      312.94     10.30 o
  -3  21   5      132.20      117.53      7.87 o
  -2  21   5      113.36      118.61      7.35 o
  -1  21   5       83.83       74.89      6.52 o
   0  21   5       36.21       60.77      6.39 o
   1  21   5      122.71      141.14      7.10 o
  -5  22   5     1245.01     1416.74     39.86 o
  -4  22   5        8.93        6.44      6.44 o
  -3  22   5     2670.31     2745.96     37.63 o
  -2  22   5      360.12      377.44     12.15 o
  -1  22   5     1783.79     1796.89     25.45 o
   0  22   5      345.49      318.00     11.26 o
  -4  23   5      213.30      202.47      9.76 o
  -3  23   5      580.41      571.93     15.40 o
  -2  23   5      212.79      220.30      9.58 o
  -1  23   5     2792.94     2813.03     34.75 o
   0  23   5        0.03        3.51      5.96 o
  -2  24   5       42.47       31.65      6.81 o
  -8   0   6      178.24      212.03     12.75 o
  -6   0   6      137.47      126.37      8.50 o
  -4   0   6      260.06      349.28     16.45 o
  -2   0   6     1539.26     1589.59     27.83 o
   0   0   6     4185.99     4301.48     47.92 o
   2   0   6     5114.26     4951.07     66.18 o
   4   0   6     2744.68     2911.10     46.97 o
  -9   1   6       82.02       67.76      7.41 o
  -8   1   6        2.37       -0.07      4.58 o
  -7   1   6      104.01      108.60      6.64 o
  -6   1   6      148.96      154.44      7.79 o
  -5   1   6      964.59     1066.80     22.14 o
  -4   1   6      813.33      799.02     13.91 o
  -3   1   6     3004.71     3203.58     33.61 o
  -2   1   6     2740.29     2785.50     29.72 o
  -1   1   6     2465.16     2520.58     21.10 o
   0   1   6       39.62       40.62      3.52 o
   1   1   6     2576.68     2618.58     21.69 o
   2   1   6      182.59      160.17      6.83 o
   3   1   6      449.95      414.45     10.50 o
   4   1   6     1381.54     1374.90     20.56 o
  -9   2   6     2665.30     2658.18     34.64 o
  -8   2   6      378.53      353.37     14.34 o
  -7   2   6     4826.42     4689.94     47.92 o
  -6   2   6      349.63      359.18     10.96 o
  -5   2   6     4554.61     4636.57     62.63 o
  -4   2   6       43.71       83.36      5.21 o
  -3   2   6     1156.29     1166.58     18.45 o
  -2   2   6      350.69      277.71     10.25 o
  -1   2   6      137.33      131.38      4.21 o
   0   2   6        2.91        9.63      2.83 o
   1   2   6      956.36      993.54     11.31 o
   2   2   6       14.87       12.94      3.44 o
   3   2   6       21.54       45.21      8.95 o
   4   2   6      132.65      168.86      8.06 o
  -9   3   6      876.06     1000.68     30.37 o
  -8   3   6       19.19        5.21      4.41 o
  -7   3   6      849.73      865.31     15.98 o
  -6   3   6       33.43       45.64      7.29 o
  -5   3   6      364.80      384.98     10.69 o
  -4   3   6        3.55        0.39      3.12 o
  -3   3   6     1149.31     1128.15     18.24 o
  -2   3   6      527.70      434.55      8.61 o
  -1   3   6     1094.57     1052.93     11.32 o
   0   3   6      104.87       74.37      3.76 o
   1   3   6     1636.82     1606.46     16.24 o
   2   3   6      227.71      249.53      6.71 o
   3   3   6       17.49       26.41      4.87 o
   4   3   6     1541.15     1539.39     31.05 o
  -9   4   6       72.77       86.10     10.74 o
  -8   4   6      213.46      194.19      8.82 o
  -7   4   6        4.50        8.30      4.25 o
  -6   4   6     1012.99     1017.72     18.58 o
  -5   4   6       18.12       33.34     12.03 o
  -4   4   6      283.61      285.79      9.71 o
  -3   4   6      633.82      537.23     11.86 o
  -2   4   6       21.30       22.12      3.50 o
  -1   4   6     1649.50     1498.65     14.68 o
   0   4   6     2554.80     2565.24     22.66 o
   1   4   6     1643.95     1624.86     18.32 o
   2   4   6     3238.57     3228.75     27.62 o
   3   4   6      368.36      428.65      8.82 o
   4   4   6     1190.70     1209.03     22.05 o
  -9   5   6        5.77       11.39     11.39 o
  -8   5   6      252.57      257.64     13.24 o
  -7   5   6     1026.15     1077.34     20.21 o
  -6   5   6     1995.14     2045.51     48.22 o
  -5   5   6       60.36       46.19     10.12 o
  -4   5   6     3270.18     3503.12     91.43 o
  -3   5   6      521.11      542.82     12.28 o
  -2   5   6     5509.92     5762.30     55.14 o
  -1   5   6      242.92      230.11      7.25 o
   0   5   6      275.47      330.10      6.53 o
   1   5   6       14.24       13.93      3.92 o
   2   5   6      114.15      128.86      5.87 o
   3   5   6       12.21        5.70      3.57 o
   4   5   6      502.02      541.07     10.64 o
  -8   6   6      638.88      610.94     14.29 o
  -7   6   6      751.32      809.08     17.38 o
  -6   6   6       10.07       14.55      8.86 o
  -5   6   6      288.96      289.17     18.35 o
  -4   6   6       58.83       41.73      5.38 o
  -3   6   6       15.09        3.13      3.60 o
  -2   6   6     1926.49     1834.02     22.36 o
  -1   6   6      306.33      367.41      7.66 o
   0   6   6      599.94      574.85      9.90 o
   1   6   6     1164.41     1219.70     14.16 o
   2   6   6      457.59      449.16      9.48 o
   3   6   6      215.96      219.24      7.69 o
   4   6   6      171.10      159.82      6.70 o
  -8   7   6      137.97      115.83     11.39 o
  -7   7   6      793.52      758.68     31.64 o
  -6   7   6       26.33       37.97     10.12 o
  -5   7   6        9.66       10.12      8.86 o
  -4   7   6      469.98      512.04     13.46 o
  -3   7   6     1625.70     1562.92     18.28 o
  -2   7   6      297.35      378.04      9.11 o
  -1   7   6     3210.78     3096.51     29.66 o
   0   7   6     1371.48     1450.26     15.19 o
   1   7   6      976.74      918.51     12.05 o
   2   7   6      689.31      695.68     13.95 o
   3   7   6        2.05        2.85      3.66 o
  -8   8   6      652.97      639.02     21.70 o
  -7   8   6     3431.96     3386.51     78.46 o
  -6   8   6     1719.18     1680.60     47.46 o
  -5   8   6     4961.50     4948.64    140.79 o
  -4   8   6      203.54      256.31      9.58 o
  -3   8   6     2887.01     2944.34     31.19 o
  -2   8   6       15.25       16.49      2.69 o
  -1   8   6        1.25        4.99      3.08 o
   0   8   6     1240.94     1253.77     13.76 o
   1   8   6      758.75      740.62     13.44 o
   2   8   6      834.01      834.20     14.36 o
   3   8   6      550.03      510.03     13.92 o
  -8   9   6      195.15      212.92     14.32 o
  -7   9   6      161.55      135.41     16.45 o
  -6   9   6     2193.69     2010.27     53.78 o
  -5   9   6      893.26      904.38     18.01 o
  -4   9   6     3757.38     3739.37     83.84 o
  -3   9   6      378.47      394.97      9.81 o
  -2   9   6      472.73      505.91      8.42 o
  -1   9   6     2436.42     2472.20     25.62 o
   0   9   6       48.62       45.55      3.14 o
   1   9   6     1537.61     1517.60     16.66 o
   2   9   6     1084.94     1098.24     15.43 o
   3   9   6      250.70      210.58      8.15 o
  -8  10   6       10.38       29.11     12.02 o
  -7  10   6      976.85     1051.64     38.60 o
  -6  10   6      273.37      231.59     18.35 o
  -5  10   6     1324.40     1295.79     23.97 o
  -4  10   6      648.09      663.82     16.42 o
  -3  10   6      148.65      123.11      6.30 o
  -2  10   6     2534.23     2567.91     25.28 o
  -1  10   6        2.49       10.22      3.48 o
   0  10   6     1402.03     1375.99     14.53 o
   1  10   6        9.06        4.29      3.91 o
   2  10   6      535.30      469.19     12.56 o
   3  10   6      413.94      416.79     10.21 o
  -7  11   6      297.79      344.22     22.78 o
  -6  11   6      158.17      195.65     14.87 o
  -5  11   6      548.40      525.47     14.16 o
  -4  11   6       19.43       28.89      5.26 o
  -3  11   6     6996.68     6699.37    106.40 o
  -2  11   6        0.89        9.96      3.04 o
  -1  11   6     7902.38     7791.39     74.80 o
   0  11   6      177.22      188.65      4.94 o
   1  11   6     2970.75     2901.36     37.16 o
   2  11   6     1015.46     1001.38     14.85 o
   3  11   6      973.07      963.10     16.14 o
  -7  12   6     6991.29     6957.79    138.57 o
  -6  12   6       91.53       75.30     12.66 o
  -5  12   6     8516.33     8616.97    114.54 o
  -4  12   6     1293.62     1241.24     46.88 o
  -3  12   6     3257.07     3307.11     36.72 o
  -2  12   6     1590.69     1580.76     22.73 o
  -1  12   6       17.14       30.52      4.19 o
   0  12   6     1005.58      969.52     14.80 o
   1  12   6       55.11       35.17      4.00 o
   2  12   6       22.20        8.27      4.10 o
   3  12   6     1383.54     1270.43     18.04 o
  -7  13   6       26.49       19.62     11.39 o
  -6  13   6      972.86      949.14     36.70 o
  -5  13   6      205.08      231.94     11.11 o
  -4  13   6     1555.17     1484.31     21.46 o
  -3  13   6      429.86      417.09     10.40 o
  -2  13   6      337.57      361.88      8.40 o
  -1  13   6      816.63      791.94     13.22 o
   0  13   6     1034.39     1032.66     15.44 o
   1  13   6      240.52      255.88      8.39 o
   2  13   6     2153.47     1965.04     26.86 o
   3  13   6       83.86       99.26      6.93 o
  -7  14   6     1180.17     1155.41     43.03 o
  -6  14   6       96.50      178.44     18.35 o
  -5  14   6     2322.75     2212.12     59.48 o
  -4  14   6       16.46       16.70      4.25 o
  -3  14   6     1652.10     1565.83     17.73 o
  -2  14   6      597.26      592.74     14.00 o
  -1  14   6      381.84      356.36     10.08 o
   0  14   6      857.99      782.02     13.57 o
   1  14   6       49.45       48.98      4.55 o
   2  14   6      609.61      549.36     11.28 o
  -7  15   6      159.26      174.64     19.62 o
  -6  15   6      235.83      233.49     20.25 o
  -5  15   6      343.12      333.46     22.78 o
  -4  15   6     2390.85     2258.25     38.28 o
  -3  15   6     3201.99     3070.61     30.16 o
  -2  15   6     1154.78     1104.64     17.89 o
  -1  15   6     5504.10     5431.60     55.06 o
   0  15   6     1490.99     1484.73     22.55 o
   1  15   6     1887.02     1794.41     20.66 o
   2  15   6       36.49       43.42      5.53 o
  -6  16   6      999.75     1023.17     39.86 o
  -5  16   6      986.11      972.55     37.97 o
  -4  16   6     1441.74     1346.88     26.41 o
  -3  16   6      114.78      120.11      6.10 o
  -2  16   6      856.59      819.27     16.52 o
  -1  16   6      495.80      501.55     13.86 o
   0  16   6       11.56        4.17      4.83 o
   1  16   6      403.91      412.53     10.12 o
   2  16   6      427.00      431.58     12.38 o
  -6  17   6      327.04      311.32     24.04 o
  -5  17   6       21.57       25.31     12.02 o
  -4  17   6      226.80      226.68     11.11 o
  -3  17   6       29.37       20.54      4.47 o
  -2  17   6       65.51       61.51      6.32 o
  -1  17   6       41.69       59.10      5.92 o
   0  17   6        2.25        3.04      4.65 o
   1  17   6      174.08      128.88      6.20 o
  -6  18   6      523.24      396.11     26.58 o
  -5  18   6      132.53      126.95      8.79 o
  -4  18   6      664.76      587.49     15.40 o
  -3  18   6      204.36      177.20      9.84 o
  -2  18   6       15.29       26.69      5.78 o
  -1  18   6       73.77       67.77      6.35 o
   0  18   6     1371.34     1533.56     27.02 o
   1  18   6      119.40      122.22      8.59 o
  -5  19   6       59.59       47.97      7.16 o
  -4  19   6     1399.13     1191.80     23.29 o
  -3  19   6        2.93        2.61      4.70 o
  -2  19   6     1951.88     1938.15     39.97 o
  -1  19   6       65.94       90.32      8.22 o
   0  19   6     2361.26     2403.11     30.98 o
   1  19   6        3.84        4.89      6.40 o
  -5  20   6       13.21       -1.27      6.96 o
  -4  20   6       38.86       55.73     18.98 o
  -3  20   6       23.44       20.81      5.58 o
  -2  20   6       46.43       53.80      6.87 o
  -1  20   6      267.46      262.14     10.10 o
   0  20   6      644.63      713.04     17.81 o
  -4  21   6       54.48       47.53     14.24 o
  -3  21   6      390.16      322.82     11.34 o
  -2  21   6      673.78      616.59     16.22 o
  -1  21   6      537.78      571.25     15.82 o
  -3  22   6      109.61      114.37      8.97 o
  -2  22   6       85.52      112.78     10.26 o
  -7   0   7      894.89      944.46     23.91 o
  -5   0   7     1721.47     1685.08     56.00 o
  -3   0   7      794.42      820.05     27.84 o
  -1   0   7       73.68       84.20      6.99 o
   1   0   7       28.33       20.88      7.59 o
   3   0   7        1.83       19.35      8.56 o
  -8   1   7     4402.11     4444.15     47.91 o
  -7   1   7       21.29       13.66      4.82 o
  -6   1   7     2842.41     2879.77     62.01 o
  -5   1   7     1263.20     1266.21     19.89 o
  -4   1   7      620.05      682.87     13.85 o
  -3   1   7       10.89       11.15      5.61 o
  -2   1   7      294.13      236.06     11.63 o
  -1   1   7        5.76        6.47      3.16 o
   0   1   7     1560.63     1471.36     16.77 o
   1   1   7       21.50       27.82      5.37 o
   2   1   7     1917.03     1778.56     20.23 o
   3   1   7      327.20      345.50      8.46 o
  -8   2   7       62.91       88.44      7.19 o
  -7   2   7        1.36        8.61      4.66 o
  -6   2   7     4566.83     4591.56     87.48 o
  -5   2   7       10.27       15.95      4.21 o
  -4   2   7    10293.61    10181.68    108.55 o
  -3   2   7      607.94      672.94     14.37 o
  -2   2   7     9979.63    10115.17     91.89 o
  -1   2   7       26.68       35.38      3.84 o
   0   2   7     3245.16     3293.41     30.72 o
   1   2   7        0.22        1.14      4.68 o
   2   2   7       95.50      103.78      5.61 o
   3   2   7       25.31       40.34      5.19 o
  -8   3   7     1578.62     1631.54     24.43 o
  -7   3   7      641.53      634.02     27.21 o
  -6   3   7     1212.02     1247.16     37.97 o
  -5   3   7       36.24       42.79      5.26 o
  -4   3   7      283.94      285.69      9.19 o
  -3   3   7      318.30      333.36     18.97 o
  -2   3   7       57.61       65.41      4.28 o
  -1   3   7     1196.01     1270.68     13.72 o
   0   3   7     1942.21     1973.43     20.76 o
   1   3   7      275.70      292.14     10.71 o
   2   3   7     1175.75     1226.82     21.83 o
   3   3   7       19.71       16.09      4.67 o
  -8   4   7      758.05      957.39     31.95 o
  -7   4   7      444.85      435.97     24.04 o
  -6   4   7      680.31      719.44     28.47 o
  -5   4   7      358.08      330.82     10.89 o
  -4   4   7       25.44       31.66      4.46 o
  -3   4   7      315.54      296.63     10.08 o
  -2   4   7       10.27       10.62      3.31 o
  -1   4   7      313.58      344.35      6.28 o
   0   4   7        4.47       11.25      3.16 o
   1   4   7      141.47      153.44     13.05 o
   2   4   7        1.07        8.51      4.19 o
   3   4   7       56.10       64.74      6.29 o
  -8   5   7     1474.31     1552.37     34.44 o
  -7   5   7     1698.02     1671.11     48.72 o
  -6   5   7      528.70      476.47     24.04 o
  -5   5   7     2777.81     2702.99     41.69 o
  -4   5   7       28.70       34.64      4.56 o
  -3   5   7      165.39      170.24      8.18 o
  -2   5   7     1110.37     1068.80     15.86 o
  -1   5   7      348.65      357.50      6.59 o
   0   5   7      154.20      138.14      4.80 o
   1   5   7     1191.96     1234.88     17.24 o
   2   5   7      889.15      844.14     14.10 o
  -8   6   7        2.67       28.73      8.72 o
  -7   6   7      165.77      146.17     16.45 o
  -6   6   7     1376.03     1348.40     41.13 o
  -5   6   7      292.30      312.38     10.63 o
  -4   6   7     2438.44     2421.29     53.03 o
  -3   6   7     1810.32     1854.72     28.14 o
  -2   6   7     3274.22     3225.85     35.44 o
  -1   6   7      294.16      301.15      6.45 o
   0   6   7      941.13      993.05     12.02 o
   1   6   7        5.40       16.19      3.31 o
   2   6   7       66.97       59.00      6.39 o
  -8   7   7      516.38      561.70     20.58 o
  -7   7   7       35.48       48.09     11.39 o
  -6   7   7      633.62      640.35     27.84 o
  -5   7   7        5.56       12.10      4.47 o
  -4   7   7      426.67      418.86     11.44 o
  -3   7   7      678.28      722.10     17.12 o
  -2   7   7       24.97       19.15      4.11 o
  -1   7   7      870.47      898.01     11.67 o
   0   7   7      604.67      662.16     17.26 o
   1   7   7      106.10      131.51      5.49 o
   2   7   7     1161.29     1312.98     17.78 o
  -8   8   7      404.30      406.86     25.94 o
  -7   8   7      195.61      194.26     17.72 o
  -6   8   7       65.58       69.59      5.60 o
  -5   8   7      466.91      486.02     13.69 o
  -4   8   7      569.20      564.23     13.68 o
  -3   8   7      430.08      453.98     10.69 o
  -2   8   7     1944.51     1938.33     33.97 o
  -1   8   7     1438.14     1476.08     15.49 o
   0   8   7     2553.82     2642.18     31.02 o
   1   8   7      372.76      365.25      8.98 o
   2   8   7      784.10      722.16     12.82 o
  -7   9   7     1681.73     1598.34     49.36 o
  -6   9   7      308.17      280.96     14.87 o
  -5   9   7      979.21     1057.84     30.06 o
  -4   9   7      325.95      302.20     10.41 o
  -3   9   7       95.11       91.10      4.96 o
  -2   9   7     2345.37     2308.37     28.57 o
  -1   9   7     1010.59     1055.11     13.35 o
   0   9   7        0.23       -0.36      4.17 o
   1   9   7     1663.25     1713.64     17.51 o
   2   9   7        2.33        0.16      4.09 o
  -7  10   7       50.76       80.36     13.92 o
  -6  10   7       19.63       30.78      4.58 o
  -5  10   7      503.54      568.63     15.45 o
  -4  10   7      155.80      137.69      8.01 o
  -3  10   7      859.15      908.86     14.60 o
  -2  10   7      538.20      528.75     16.90 o
  -1  10   7        7.88        7.13      2.72 o
   0  10   7       43.51       52.40      5.57 o
   1  10   7      403.07      364.85      7.51 o
   2  10   7       13.12       14.42      4.55 o
  -7  11   7       13.96       23.26      4.58 o
  -6  11   7     2810.30     2822.33     45.11 o
  -5  11   7       37.18       39.32      6.10 o
  -4  11   7     2649.76     2596.20     37.25 o
  -3  11   7      152.59      166.08      6.74 o
  -2  11   7       75.18       94.65      4.78 o
  -1  11   7      303.38      281.95      6.05 o
   0  11   7       22.67       25.57      5.00 o
   1  11   7      168.99      158.62      5.56 o
   2  11   7      957.78      931.73     15.79 o
  -7  12   7       60.27       68.34     14.55 o
  -6  12   7      151.78      146.54     12.97 o
  -5  12   7      396.04      389.51     13.93 o
  -4  12   7     4647.75     4565.91     58.08 o
  -3  12   7      415.87      414.68     10.12 o
  -2  12   7     7897.81     7747.44     65.44 o
  -1  12   7      122.46      134.99      6.81 o
   0  12   7     5675.36     5656.71     57.72 o
   1  12   7       94.82      114.11      4.89 o
  -7  13   7      345.40      377.76     25.94 o
  -6  13   7      729.18      730.20     19.08 o
  -5  13   7       17.63       24.59      6.02 o
  -4  13   7      285.92      282.38     11.24 o
  -3  13   7       36.21       34.72      4.82 o
  -2  13   7       68.95       71.12      4.79 o
  -1  13   7     1512.28     1576.89     22.22 o
   0  13   7       15.39       14.33      5.07 o
   1  13   7     1097.24     1134.32     15.46 o
  -6  14   7        4.46        6.96     10.76 o
  -5  14   7      173.26      206.15     11.35 o
  -4  14   7        0.31        7.46      3.35 o
  -3  14   7      346.10      377.69     11.14 o
  -2  14   7      244.02      235.32      7.45 o
  -1  14   7       30.80       32.79      7.73 o
   0  14   7      611.29      578.41     12.34 o
   1  14   7      218.22      197.86      9.27 o
  -6  15   7     1717.11     1763.49     55.05 o
  -5  15   7      254.84      205.65     20.25 o
  -4  15   7     1606.99     1655.12     22.56 o
  -3  15   7      277.63      244.18      9.14 o
  -2  15   7      475.13      494.86     12.16 o
  -1  15   7       34.75       51.40      5.93 o
   0  15   7        2.96        3.50      4.55 o
   1  15   7      311.58      265.61     15.70 o
  -5  16   7        0.64        8.23     10.76 o
  -4  16   7     1595.31     1510.16     25.04 o
  -3  16   7        0.65        4.83      4.43 o
  -2  16   7     2637.33     2570.20     30.53 o
  -1  16   7      157.85      119.74      7.47 o
   0  16   7     1577.93     1611.07     27.90 o
  -5  17   7       21.64       15.17      8.72 o
  -4  17   7        3.17        8.76      5.35 o
  -3  17   7        9.31        8.23     11.07 o
  -2  17   7      487.52      492.64     13.14 o
  -1  17   7      415.51      435.27     14.75 o
   0  17   7      410.43      438.77     15.00 o
  -5  18   7      100.83       70.87     15.82 o
  -4  18   7      269.81      281.10     17.56 o
  -3  18   7      453.39      312.26     14.63 o
  -2  18   7      219.11      219.20     12.74 o
  -1  18   7      393.68      316.56     12.15 o
  -4  19   7        0.57       -4.43      6.96 o
  -3  19   7      578.35      556.25     19.14 o
  -2  19   7       88.27      109.27     11.07 o
  -6   0   8      792.51      871.31     27.84 o
  -4   0   8      385.85      369.53     18.98 o
  -2   0   8        1.11        6.96      8.23 o
   0   0   8      207.71      220.40      7.91 o
  -8   1   8      339.18      388.98     17.45 o
  -7   1   8      221.02      224.00     18.35 o
  -6   1   8      504.70      516.35     18.98 o
  -5   1   8     2970.79     2942.79     47.40 o
  -4   1   8       16.94       22.85      6.96 o
  -3   1   8     6096.42     6080.65     90.82 o
  -2   1   8        6.91        7.91      5.82 o
  -1   1   8     3533.03     3537.26     40.51 o
   0   1   8      167.57      145.16      6.41 o
   1   1   8     1299.00     1231.04     23.34 o
  -8   2   8      152.89      139.57     13.92 o
  -7   2   8     3507.88     3699.10     81.63 o
  -6   2   8     1013.64      979.04     17.41 o
  -5   2   8     1576.25     1629.18     62.01 o
  -4   2   8      701.12      724.14     19.22 o
  -3   2   8     1077.05     1074.09     31.64 o
  -2   2   8        1.30        9.44      6.03 o
  -1   2   8     1291.45     1321.17     18.70 o
   0   2   8       36.98       43.05      4.56 o
   1   2   8     2706.14     2629.73     32.86 o
  -8   3   8       42.94       32.78      9.16 o
  -7   3   8        1.15       13.92     10.76 o
  -6   3   8      100.95       59.20      6.64 o
  -5   3   8      350.77      326.85     11.85 o
  -4   3   8      102.90       83.46      6.51 o
  -3   3   8     1378.18     1418.80     61.06 o
  -2   3   8      857.89      825.11     15.81 o
  -1   3   8      157.68      156.53      7.58 o
   0   3   8      250.43      220.34      7.44 o
   1   3   8       53.62       56.78      5.75 o
  -8   4   8      833.24      928.26     26.40 o
  -7   4   8      100.88       56.32     12.02 o
  -6   4   8      942.95      928.41     20.52 o
  -5   4   8      138.21      124.76      7.93 o
  -4   4   8      278.55      250.07      9.97 o
  -3   4   8       51.54       53.97      6.08 o
  -2   4   8       44.43       46.88      7.44 o
  -1   4   8       16.48       16.00      3.79 o
   0   4   8        2.08        0.44      3.74 o
   1   4   8        9.31        8.77      4.74 o
  -8   5   8      711.25      815.24     25.28 o
  -7   5   8       10.39        6.73      4.01 o
  -6   5   8        8.55       23.03      9.81 o
  -5   5   8      682.91      717.81     15.44 o
  -4   5   8     1189.92     1095.72     20.54 o
  -3   5   8      918.10      951.75     19.44 o
  -2   5   8     2868.95     2679.71     31.14 o
  -1   5   8     1057.93     1041.12     15.75 o
   0   5   8     4140.81     4060.59     49.12 o
   1   5   8      723.37      774.64     14.92 o
  -8   6   8      648.51      654.90     32.27 o
  -7   6   8      458.79      525.07     20.56 o
  -6   6   8     3474.00     3361.04     58.21 o
  -5   6   8      229.37      215.31      9.03 o
  -4   6   8     2122.85     2081.43     32.74 o
  -3   6   8       20.06       21.36      5.38 o
  -2   6   8      237.85      272.23     12.97 o
  -1   6   8      287.24      292.97      7.25 o
   0   6   8       10.34       11.51      5.14 o
   1   6   8      814.57      897.06     16.16 o
  -7   7   8       41.65       42.11      5.19 o
  -6   7   8      226.32      238.02     10.25 o
  -5   7   8      242.23      232.27      9.20 o
  -4   7   8      494.42      472.75     13.27 o
  -3   7   8      159.93      140.09      8.28 o
  -2   7   8       28.90       20.88      4.34 o
  -1   7   8       24.15       31.06      5.29 o
   0   7   8        3.48        8.55      5.12 o
   1   7   8       55.08       31.81      5.03 o
  -7   8   8       30.33       26.93      4.70 o
  -6   8   8     1156.58     1067.45     29.42 o
  -5   8   8       26.80       41.77      5.45 o
  -4   8   8      975.12      925.65     19.11 o
  -3   8   8       38.74       37.89      6.04 o
  -2   8   8      211.86      191.31     10.32 o
  -1   8   8       97.44       86.52      5.05 o
   0   8   8      378.94      403.45     17.10 o
   1   8   8      735.16      806.84     21.25 o
  -7   9   8      967.29      980.94     20.50 o
  -6   9   8      322.35      353.08     12.74 o
  -5   9   8      985.27      982.00     19.64 o
  -4   9   8      366.53      314.13     11.35 o
  -3   9   8      820.92      772.61     18.17 o
  -2   9   8     2881.51     2791.07     33.78 o
  -1   9   8      525.87      557.99     11.45 o
   0   9   8     1902.94     2006.67     26.79 o
   1   9   8      176.67      207.05     13.60 o
  -7  10   8       65.55       88.50      7.30 o
  -6  10   8     1339.35     1240.07     25.95 o
  -5  10   8       16.07       28.47      5.51 o
  -4  10   8     1344.70     1261.82     23.72 o
  -3  10   8      142.77      118.00      9.13 o
  -2  10   8      332.56      351.60     10.60 o
  -1  10   8      210.51      221.47      7.91 o
   0  10   8       13.67       24.50      5.65 o
  -7  11   8      821.52      846.00     23.41 o
  -6  11   8      172.69      125.05      9.24 o
  -5  11   8     1576.52     1455.91     36.97 o
  -4  11   8      302.44      239.82     10.61 o
  -3  11   8     1982.84     2007.94     33.03 o
  -2  11   8        1.33        9.56      4.75 o
  -1  11   8     1550.16     1633.87     22.29 o
   0  11   8       19.68       44.11      6.03 o
  -6  12   8      382.08      404.05     14.74 o
  -5  12   8      879.69      787.45     18.51 o
  -4  12   8      825.24      880.02     26.07 o
  -3  12   8       82.07       82.62      5.70 o
  -2  12   8      285.33      299.30     10.35 o
  -1  12   8      342.61      388.10     10.62 o
   0  12   8      153.47      201.71      9.27 o
  -6  13   8      796.75      777.39     21.18 o
  -5  13   8      703.15      757.99     18.60 o
  -4  13   8        3.68        7.70      5.45 o
  -3  13   8     1041.59     1110.96     18.43 o
  -2  13   8     1083.06     1222.73     23.17 o
  -1  13   8      505.32      523.52     12.22 o
  -6  14   8      657.94      607.45     23.41 o
  -5  14   8       16.09       16.21      6.06 o
  -4  14   8      977.94      935.43     21.36 o
  -3  14   8        3.89        5.18      4.56 o
  -2  14   8      193.24      180.87     11.36 o
  -1  14   8        7.94       28.26      7.43 o
  -5  15   8      742.42      748.45     23.10 o
  -4  15   8       74.80       66.32      7.72 o
  -3  15   8      612.33      601.14     18.45 o
  -2  15   8      824.15      817.68     19.43 o
  -1  15   8      692.12      774.98     17.29 o
  -4  16   8       26.79       40.55     12.34 o
  -3  16   8       74.24       69.92      7.18 o
  -2  16   8       28.70       52.57      8.72 o
  -7   0   9       49.39       43.66      8.86 o
  -5   0   9      266.00      312.58     18.98 o
  -3   0   9      863.96     1034.56     37.97 o
  -1   0   9      757.01      969.68     22.22 o
  -7   1   9      711.62      764.85     18.73 o
  -6   1   9     1180.65     1218.43     25.90 o
  -5   1   9     1127.69     1198.26     35.43 o
  -4   1   9      993.09      955.76     34.49 o
  -3   1   9      180.40      204.88     12.75 o
  -2   1   9      210.31      211.98     20.88 o
  -1   1   9        0.31       -0.75      3.64 o
   0   1   9      152.07      190.61     13.60 o
  -7   2   9        7.70       11.13      5.15 o
  -6   2   9       52.24       54.06      6.67 o
  -5   2   9      194.04      163.17     10.06 o
  -4   2   9      513.56      571.90     21.83 o
  -3   2   9      295.97      266.68     14.09 o
  -2   2   9     2462.29     2527.75     49.66 o
  -1   2   9     1057.31     1011.62     15.80 o
  -7   3   9       64.23       93.23      7.59 o
  -6   3   9      192.56      231.01     18.67 o
  -5   3   9        2.44       -0.96      4.68 o
  -4   3   9      257.62      281.09     13.40 o
  -3   3   9      371.49      388.69     17.72 o
  -2   3   9        1.97        3.80      9.81 o
  -1   3   9      131.93      184.20     12.81 o
  -7   4   9       23.93       16.70      9.81 o
  -6   4   9      192.63      178.91     10.12 o
  -5   4   9      918.48      951.44     23.66 o
  -4   4   9       99.75      103.43     14.87 o
  -3   4   9     2036.73     2052.62     41.60 o
  -2   4   9      297.26      302.01     20.88 o
  -1   4   9     1182.21     1175.42     23.14 o
  -7   5   9     3046.20     3150.61     42.28 o
  -6   5   9      490.08      465.57     15.36 o
  -5   5   9     3590.54     3625.64     59.67 o
  -4   5   9      135.89      115.25      9.55 o
  -3   5   9     1518.13     1649.49     36.41 o
  -2   5   9      167.19      134.21     13.29 o
  -1   5   9      297.40      394.82     14.16 o
  -6   6   9      394.33      380.22     11.91 o
  -5   6   9      234.67      200.15      9.86 o
  -4   6   9      203.79      180.85     11.35 o
  -3   6   9      365.93      279.39     14.30 o
  -2   6   9        5.55        6.38      4.13 o
  -1   6   9     2707.49     2581.31     90.80 o
  -6   7   9      135.99      145.91      8.52 o
  -5   7   9        0.99       -0.52      5.40 o
  -4   7   9       25.92       32.90      6.04 o
  -3   7   9      200.26      195.34     12.95 o
  -2   7   9      257.16      261.95     10.14 o
  -1   7   9      178.34      206.06     20.25 o
  -6   8   9      438.46      479.03     13.97 o
  -5   8   9      319.47      223.23     10.50 o
  -4   8   9      598.23      546.66     15.67 o
  -3   8   9     2464.24     2123.30     34.90 o
  -2   8   9       17.47       10.42      5.90 o
  -1   8   9     1155.52      973.99     25.36 o
  -6   9   9        1.68       -3.62      5.86 o
  -5   9   9     1716.94     1633.85     45.51 o
  -4   9   9       19.88       36.36      6.59 o
  -3   9   9     1559.53     1519.23     28.74 o
  -2   9   9      247.52      233.85     11.34 o
  -5  10   9      149.33      131.53      8.94 o
  -4  10   9       37.41       54.41     12.97 o
  -3  10   9      121.51      143.62      9.90 o
  -2  10   9        6.20        3.41      4.90 o
  -5  11   9      113.94      102.07     13.17 o
  -4  11   9        4.89        4.00      7.95 o
  -3  11   9      274.11      228.03     11.91 o
  -2  11   9      519.34      505.54     24.60 o
  -4  12   9     1090.06      975.37     22.49 o
  -3  12   9       10.70       15.48      6.70 o
  -4   0  10     2807.67     2827.16     75.30 o
  -4   1  10      563.75      619.73     21.25 o
  -4   2  10       27.82       32.64      7.82 o
 
